# Supplementary material for: 9-(2-Chloro­phen­yl)-4a-hy­droxy-3,4,4a,5,6,7,9,9a-octa­hydro-2H-xanthene-1,8-dione
Source: Acta Crystallogr Sect E Struct Rep Online. 2014 Mar 15;70(Pt 4):o442–3. doi: 10.1107/S1600536814005297 (PMC3998631; doi:10.1107/S1600536814005297)
Supplement: Supplementary file 2 [file e-70-0o442-Isup2.hkl]

# 
# h,k,l, Fc-squared, Fo-squared, sigma(Fo-squared) and status flag 
# 
data_I
_shelx_title ' 11 in P2(1)/c' 
_shelx_refln_list_code          4 
_shelx_F_calc_maximum      153.70 
_exptl_crystal_F_000       728.00 
_reflns_d_resolution_high  0.8108 
 
loop_ 
 _symmetry_equiv_pos_as_xyz 
 'x, y, z' 
 '-x, y+1/2, -z+1/2' 
 '-x, -y, -z' 
 'x, -y-1/2, z-1/2' 
 
_cell_length_a    15.3099 
_cell_length_b     9.2815 
_cell_length_c    12.3216 
_cell_angle_alpha  90.000 
_cell_angle_beta  110.716 
_cell_angle_gamma  90.000 
 
_shelx_F_squared_multiplier     1.000 
 
loop_ 
 _refln_index_h 
 _refln_index_k 
 _refln_index_l 
 _refln_F_squared_calc 
 _refln_F_squared_meas 
 _refln_F_squared_sigma 
 _refln_observed_status 
   1   0   0      771.69        0.00      1.22 o 
   2   0   0     6543.64     6021.19    201.12 o 
   3   0   0     3907.29     3912.65     47.67 o 
   4   0   0    23625.16    22002.39    160.89 o 
   5   0   0      222.21      235.58      6.31 o 
   6   0   0      513.50      557.21      9.66 o 
   7   0   0     1869.56     2005.28     22.03 o 
   8   0   0     1597.20     1830.05     21.58 o 
   9   0   0        3.40        8.54      4.62 o 
  10   0   0      998.12     1180.29     26.98 o 
  11   0   0      106.30       99.98     11.82 o 
  12   0   0       52.13       44.66     10.53 o 
  13   0   0       25.99       11.80     10.08 o 
  14   0   0       79.12       83.50     12.94 o 
  15   0   0      129.43      146.72     21.88 o 
  16   0   0       56.08       67.11     13.37 o 
  17   0   0        4.74        0.00     10.73 o 
   2   1   0      721.31      671.85      7.15 o 
   3   1   0     9100.02     8821.64     45.24 o 
   4   1   0      310.97      310.82      4.54 o 
   5   1   0      150.80      176.87      3.84 o 
   6   1   0     6794.72     6787.85     46.69 o 
   7   1   0     3974.21     4103.19     33.92 o 
   8   1   0       15.83       26.71      4.25 o 
   9   1   0      474.70      483.69      9.90 o 
  10   1   0      353.94      390.99     14.77 o 
  11   1   0       69.70       66.57      7.72 o 
  12   1   0      201.37      166.93     10.67 o 
  13   1   0       27.93       31.65      9.46 o 
  14   1   0       12.39       10.69      7.06 o 
  15   1   0        1.31        0.00      6.39 o 
  16   1   0        2.40        8.62      9.17 o 
  17   1   0      124.39      121.30     11.82 o 
   0   2   0        2.74        0.31      2.14 o 
   1   2   0        3.44        4.79      2.52 o 
   2   2   0     2346.46     2457.74     15.46 o 
   3   2   0      168.97      182.04      4.06 o 
   4   2   0      168.83      169.42      4.13 o 
   5   2   0       27.89       41.65      2.83 o 
   6   2   0       81.65      117.87      3.96 o 
   7   2   0      234.27      266.14      5.37 o 
   8   2   0      427.17      450.96      6.73 o 
   9   2   0     1228.39     1252.49     16.01 o 
  10   2   0      144.65      132.05      7.35 o 
  11   2   0     1413.17     1373.90     21.87 o 
  12   2   0      151.15      156.37     10.12 o 
  13   2   0       17.85        1.03      6.26 o 
  14   2   0       82.47       85.92      9.29 o 
  15   2   0       70.06       71.01      9.46 o 
  16   2   0       64.89       80.60      9.92 o 
  17   2   0        1.13        0.00      8.78 o 
   1   3   0     3202.00     3168.59     19.53 o 
   2   3   0     1447.61     1413.96     11.25 o 
   3   3   0      635.71      619.49      8.79 o 
   4   3   0     1263.25     1331.32     11.72 o 
   5   3   0     1527.37     1505.10     13.20 o 
   6   3   0        4.97        9.06      3.53 o 
   7   3   0       28.07       37.43      5.03 o 
   8   3   0      941.55      943.27     13.59 o 
   9   3   0      235.43      232.13      8.44 o 
  10   3   0      148.65      126.30      8.21 o 
  11   3   0       56.52       51.90      8.72 o 
  12   3   0       60.12       49.58      7.42 o 
  13   3   0      313.68      332.06     14.22 o 
  14   3   0       41.40       43.35     14.67 o 
  15   3   0       67.24       53.59     10.82 o 
  16   3   0        9.05       15.37      9.55 o 
  17   3   0        2.63        0.00      8.95 o 
   0   4   0     2810.52     2803.63     34.96 o 
   1   4   0       36.10       52.21      3.29 o 
   2   4   0      245.69      291.89      6.30 o 
   3   4   0     1044.32     1160.96     11.17 o 
   4   4   0      337.36      313.61      6.25 o 
   5   4   0     1744.87     1781.64     15.50 o 
   6   4   0       15.48       23.63      3.20 o 
   7   4   0      262.16      275.64      6.92 o 
   8   4   0       21.09       32.03      4.97 o 
   9   4   0       32.40       40.06      5.43 o 
  10   4   0        0.91        7.99      5.17 o 
  11   4   0       26.36       25.61      6.74 o 
  12   4   0        0.55        2.47      7.00 o 
  13   4   0       47.87       55.24     10.46 o 
  14   4   0       37.42       46.74     14.21 o 
  15   4   0        0.35        0.00      7.57 o 
  16   4   0       29.42       32.87     10.93 o 
   1   5   0      188.47      237.07      5.60 o 
   2   5   0      506.64      536.70      8.50 o 
   3   5   0        2.07       10.19      2.81 o 
   4   5   0        5.20        9.14      3.24 o 
   5   5   0      291.75      265.41      6.77 o 
   6   5   0       68.63       71.36      4.76 o 
   7   5   0      593.97      594.94      9.99 o 
   8   5   0      905.50      902.04     14.41 o 
   9   5   0       16.21       32.78      7.22 o 
  10   5   0      116.86      125.75      9.19 o 
  11   5   0       25.65       38.18     10.84 o 
  12   5   0        0.37        0.00      6.76 o 
  13   5   0       28.71       38.37     10.03 o 
  14   5   0       61.13       78.09     11.52 o 
  15   5   0        1.09        0.00     13.43 o 
   0   6   0       34.99       40.32      5.14 o 
   1   6   0      377.15      373.41      7.19 o 
   2   6   0      735.71      752.18     10.89 o 
   3   6   0       36.96       26.76      3.76 o 
   4   6   0        1.09        1.24      3.32 o 
   5   6   0       14.20       16.39      3.59 o 
   6   6   0      361.64      354.83      8.47 o 
   7   6   0        7.48        2.03      5.60 o 
   8   6   0      246.14      254.78     11.00 o 
   9   6   0      493.15      509.34     14.64 o 
  10   6   0       37.59       41.84      7.35 o 
  11   6   0        0.01        0.00      6.05 o 
  12   6   0       17.26       11.84      7.21 o 
  13   6   0       79.64       59.00     14.26 o 
  14   6   0       31.96       40.37     10.32 o 
  15   6   0        8.61        0.00     16.66 o 
   1   7   0      127.74      131.89      8.08 o 
   2   7   0        0.02        0.00      4.85 o 
   3   7   0      334.08      353.10     16.29 o 
   4   7   0      341.96      337.02     14.57 o 
   5   7   0       45.24       40.77      8.52 o 
   6   7   0      208.03      204.39     12.65 o 
   7   7   0       41.16       51.72     13.33 o 
   8   7   0      130.03      131.67     16.64 o 
   9   7   0       30.37       76.97     14.20 o 
  10   7   0       14.75       22.79     12.70 o 
  11   7   0       15.10       18.42     12.11 o 
  12   7   0        3.11        1.82     12.72 o 
  13   7   0      104.63       82.63     23.99 o 
   0   8   0      363.91      381.55     17.77 o 
   1   8   0       57.03       62.23      8.88 o 
   2   8   0      307.68      346.62     15.33 o 
   3   8   0        9.68        6.51      8.52 o 
   4   8   0       28.75       33.76      8.19 o 
   5   8   0      123.89      133.20     12.39 o 
   6   8   0       17.62       14.35     11.39 o 
   7   8   0      139.21      119.23     15.22 o 
   8   8   0       26.84       13.51     12.71 o 
   9   8   0       20.20        2.13     12.52 o 
  10   8   0      158.83      150.57     24.54 o 
  11   8   0      147.94      162.68     19.55 o 
  12   8   0       54.36       62.69     16.56 o 
   1   9   0      121.49       91.79     23.54 o 
   2   9   0      303.34      305.75     20.37 o 
   3   9   0       10.12       12.05      8.10 o 
   4   9   0        5.39       15.14      8.15 o 
   5   9   0      331.35      362.49     30.63 o 
   6   9   0       13.81        5.39     11.89 o 
   7   9   0       83.57       80.22     31.65 o 
   8   9   0      289.70      278.86     21.75 o 
   9   9   0       40.98       29.33     14.77 o 
  10   9   0        5.49        0.00     17.32 o 
   0  10   0      142.72      128.16     22.66 o 
   1  10   0      458.44      505.57     48.31 o 
   2  10   0      278.73      292.32     21.67 o 
   3  10   0      145.15      127.83     15.62 o 
   4  10   0       75.31       52.24     13.88 o 
   5  10   0       78.67       64.41     21.10 o 
   6  10   0        1.10        0.00     14.77 o 
   7  10   0        0.00        0.00     11.79 o 
   8  10   0       15.27       15.82     12.88 o 
   1  11   0       97.61      101.83     17.19 o 
   2  11   0       75.21       66.61     18.10 o 
   3  11   0       23.36       19.41     15.10 o 
   4  11   0        4.59        0.00     11.14 o 
 -17   1   1        0.41        0.00      7.06 o 
 -16   1   1       39.14       46.77      9.27 o 
 -15   1   1       17.95        0.00      6.86 o 
 -14   1   1      447.90      409.42     14.80 o 
 -13   1   1      302.57      311.83     13.51 o 
 -12   1   1      165.91      181.45     11.00 o 
 -11   1   1      105.47      118.32      9.95 o 
 -10   1   1       11.87       12.80      5.37 o 
  -9   1   1        2.53        0.00      3.54 o 
  -8   1   1      389.46      445.88      8.61 o 
  -7   1   1      665.20      668.69      9.68 o 
  -6   1   1      192.81      228.07      5.83 o 
  -5   1   1      533.07      510.58      7.36 o 
  -4   1   1       29.76       34.35      2.95 o 
  -3   1   1    21185.72    20024.87    147.67 o 
  -2   1   1        2.94        2.61      1.07 o 
  -1   1   1     3380.11     2833.15    108.28 o 
   0   1   1      965.75      592.15     12.44 o 
   1   1   1     1052.63      940.39     36.59 o 
   2   1   1     1272.41     1194.53      9.15 o 
   3   1   1     2918.77     2965.34     18.59 o 
   4   1   1     1612.75     1592.57     13.23 o 
   5   1   1     3218.76     3287.60     21.67 o 
   6   1   1     3258.58     3634.40     26.79 o 
   7   1   1     3965.90     4356.24     28.64 o 
   8   1   1        4.71        3.46      3.78 o 
   9   1   1      872.49      879.76     13.60 o 
  10   1   1       18.67       38.68     13.25 o 
  11   1   1       11.75        6.87      6.51 o 
  12   1   1       18.23       20.26      6.95 o 
  13   1   1        0.28        3.75      6.46 o 
  14   1   1        1.88        0.00      7.03 o 
  15   1   1       95.82       78.95      9.66 o 
  16   1   1       56.57       54.60      9.39 o 
  17   1   1       25.24        0.75     15.88 o 
 -17   2   1        1.92        0.00     10.23 o 
 -16   2   1       37.09       40.66     17.59 o 
 -15   2   1       37.22       46.23      8.54 o 
 -14   2   1       22.86       13.45      9.10 o 
 -13   2   1      154.62      153.98     10.21 o 
 -12   2   1     1045.58     1163.49     20.81 o 
 -11   2   1      238.51      253.38     14.27 o 
 -10   2   1       46.97       62.80      6.24 o 
  -9   2   1        9.46       12.94      4.19 o 
  -8   2   1     1127.89     1138.09     14.01 o 
  -7   2   1     2109.06     2235.30     19.87 o 
  -6   2   1      782.11      746.68      7.65 o 
  -5   2   1       12.59       14.19      2.22 o 
  -4   2   1      728.87      682.88      7.10 o 
  -3   2   1      197.47      186.64      3.86 o 
  -2   2   1     1974.39     1923.81     12.49 o 
  -1   2   1     1406.32     1347.12      9.30 o 
   0   2   1     5133.02     5166.57     27.72 o 
   1   2   1     1697.56     1669.48     11.61 o 
   2   2   1      684.60      667.71      7.01 o 
   3   2   1      249.43      229.14      4.67 o 
   4   2   1       60.81       58.20      3.21 o 
   5   2   1     1903.28     2015.44     22.18 o 
   6   2   1      124.09      158.20      6.51 o 
   7   2   1        0.11        4.90      2.68 o 
   8   2   1     1054.05     1003.90     11.68 o 
   9   2   1      371.23      396.84     10.15 o 
  10   2   1      878.92      886.24     15.06 o 
  11   2   1       54.32       48.43      7.72 o 
  12   2   1       39.24       34.00      7.37 o 
  13   2   1        0.55        0.00      6.10 o 
  14   2   1       52.96       53.75      8.88 o 
  15   2   1       36.95       23.70      8.08 o 
  16   2   1       55.81       41.93      8.92 o 
 -17   3   1        1.28        0.00     13.60 o 
 -16   3   1       69.76       84.59     12.12 o 
 -15   3   1      244.42      245.65     15.65 o 
 -14   3   1        9.48        6.08      7.97 o 
 -13   3   1        0.10        1.15      8.47 o 
 -12   3   1      174.27      167.41      9.98 o 
 -11   3   1       69.12       65.69      7.48 o 
 -10   3   1        5.79        6.96      4.59 o 
  -9   3   1        8.34        5.62      4.07 o 
  -8   3   1      584.30      597.19     10.62 o 
  -7   3   1       45.82       47.61      3.31 o 
  -6   3   1      467.20      483.91      7.78 o 
  -5   3   1     2064.74     2224.64     16.47 o 
  -4   3   1       31.68       29.19      2.60 o 
  -3   3   1     2670.21     2737.47     17.97 o 
  -2   3   1     1100.17      965.13      8.53 o 
  -1   3   1      639.95      640.46      7.67 o 
   0   3   1       10.29        7.26      1.80 o 
   1   3   1      890.01      863.47      8.46 o 
   2   3   1     2436.09     2362.63     16.48 o 
   3   3   1      692.88      713.93      8.21 o 
   4   3   1      218.86      214.50      5.31 o 
   5   3   1       21.08       24.00      3.12 o 
   6   3   1      897.27      871.69     10.54 o 
   7   3   1       13.35        9.32      3.03 o 
   8   3   1       58.13       59.41      5.58 o 
   9   3   1       32.95       41.35      5.69 o 
  10   3   1      777.22      757.89     14.62 o 
  11   3   1     1277.60     1345.54     22.46 o 
  12   3   1        9.89       16.51      7.16 o 
  13   3   1      782.35      794.80     19.29 o 
  14   3   1      276.09      337.10     14.90 o 
  15   3   1       65.02       81.54     11.97 o 
  16   3   1       41.54       62.69     11.41 o 
 -16   4   1      127.61      126.95     17.25 o 
 -15   4   1        6.49        3.28      9.33 o 
 -14   4   1      177.66      192.85     14.31 o 
 -13   4   1      103.35      105.40     10.96 o 
 -12   4   1      162.81      174.68     12.66 o 
 -11   4   1       13.36        2.68      7.53 o 
 -10   4   1      347.22      374.70     10.51 o 
  -9   4   1      125.38      129.40      7.01 o 
  -8   4   1      242.04      209.79      7.81 o 
  -7   4   1       16.92       24.00      3.32 o 
  -6   4   1      942.58     1006.95     11.08 o 
  -5   4   1      559.02      474.88      7.36 o 
  -4   4   1      966.66      931.31      9.92 o 
  -3   4   1     1487.57     1728.62     13.88 o 
  -2   4   1       49.25       47.75      2.96 o 
  -1   4   1     4967.09     5086.68     29.91 o 
   0   4   1        3.44        0.00      3.69 o 
   1   4   1      417.91      438.32      6.36 o 
   2   4   1        1.01        1.83      2.76 o 
   3   4   1       54.26       70.09      4.57 o 
   4   4   1     2807.70     2754.62     20.55 o 
   5   4   1      250.18      279.00      6.56 o 
   6   4   1     1089.62     1026.26     12.18 o 
   7   4   1      507.40      527.13      9.33 o 
   8   4   1      305.17      307.34      9.34 o 
   9   4   1      534.89      554.35     18.12 o 
  10   4   1     1149.05     1169.03     18.83 o 
  11   4   1       12.53       18.78      5.82 o 
  12   4   1      381.71      387.69     14.29 o 
  13   4   1       60.02       70.37     11.98 o 
  14   4   1      110.28      127.35     12.61 o 
  15   4   1       44.09       37.73     11.14 o 
  16   4   1        3.30        0.00      9.07 o 
 -16   5   1      278.44      315.48     18.97 o 
 -15   5   1      125.20      146.98     13.37 o 
 -14   5   1       35.03       40.48      9.75 o 
 -13   5   1       49.58       49.61     11.92 o 
 -12   5   1      364.90      369.73     26.68 o 
 -11   5   1      131.62      146.93      9.82 o 
 -10   5   1      268.94      272.38     11.62 o 
  -9   5   1      487.86      456.97     13.27 o 
  -8   5   1      169.66      140.01      8.55 o 
  -7   5   1       13.21       16.81      3.45 o 
  -6   5   1        7.36        8.76      3.22 o 
  -5   5   1      503.17      523.57      8.30 o 
  -4   5   1      227.63      217.31      8.55 o 
  -3   5   1        3.24        1.19      2.50 o 
  -2   5   1      763.64      928.45     10.10 o 
  -1   5   1     3497.62     3803.05     25.01 o 
   0   5   1     1349.80     1278.16     12.96 o 
   1   5   1      148.97      109.89      4.62 o 
   2   5   1     1288.62     1359.93     13.02 o 
   3   5   1     1845.75     1894.65     16.35 o 
   4   5   1     1964.15     2103.34     18.06 o 
   5   5   1      250.50      258.23      7.01 o 
   6   5   1        2.10        2.73      3.42 o 
   7   5   1        2.92        5.59      3.70 o 
   8   5   1       36.50       34.81      5.83 o 
   9   5   1        9.68        2.37      5.09 o 
  10   5   1      147.55      153.90      8.83 o 
  11   5   1      155.88      133.48     10.42 o 
  12   5   1      118.26       99.77     11.04 o 
  13   5   1      127.99      109.95     12.22 o 
  14   5   1        6.54        0.00      8.19 o 
  15   5   1       12.97        0.00     13.73 o 
 -15   6   1        9.06        0.00      9.00 o 
 -14   6   1        2.07        0.00      7.65 o 
 -13   6   1        1.12        1.56      7.79 o 
 -12   6   1       61.11       64.79      9.62 o 
 -11   6   1       41.76       47.57      7.68 o 
 -10   6   1      353.11      351.54     12.64 o 
  -9   6   1       61.36       61.40      7.40 o 
  -8   6   1        2.96        0.00      5.44 o 
  -7   6   1      990.55     1051.05     15.91 o 
  -6   6   1      426.88      410.67     10.82 o 
  -5   6   1       30.75       36.19      4.89 o 
  -4   6   1       23.35       26.29      3.80 o 
  -3   6   1      112.43      120.44      5.07 o 
  -2   6   1      495.65      481.42     10.45 o 
  -1   6   1      192.03      204.85      6.89 o 
   0   6   1       20.65       28.39      5.31 o 
   1   6   1      464.30      557.77     10.43 o 
   2   6   1      385.83      368.62      7.50 o 
   3   6   1      177.82      174.79      5.98 o 
   4   6   1       38.16       30.54      4.13 o 
   5   6   1      866.80      890.77     12.41 o 
   6   6   1      781.45      810.32     12.22 o 
   7   6   1       22.07       23.61      5.17 o 
   8   6   1      573.02      590.76     22.12 o 
   9   6   1        2.05        7.09      6.27 o 
  10   6   1      402.68      437.83     26.58 o 
  11   6   1      299.25      335.48     17.43 o 
  12   6   1        2.12        0.00     10.10 o 
  13   6   1      201.67      226.65     20.49 o 
  14   6   1       79.37       76.57     16.33 o 
 -14   7   1       45.03       12.88     21.54 o 
 -13   7   1       13.79        0.00     18.44 o 
 -12   7   1        3.62        0.00     14.10 o 
 -11   7   1       12.14        7.88     12.13 o 
 -10   7   1       14.05       13.78     11.50 o 
  -9   7   1        2.72        1.67     17.77 o 
  -8   7   1      101.27       82.95     13.32 o 
  -7   7   1       80.01       80.73     23.88 o 
  -6   7   1        2.14        7.56      8.16 o 
  -5   7   1      396.94      400.92     17.38 o 
  -4   7   1      234.35      257.52     13.16 o 
  -3   7   1        0.13        0.00      7.15 o 
  -2   7   1        0.27        2.79      4.06 o 
  -1   7   1      380.93      371.31     15.29 o 
   0   7   1       75.01       82.04      7.31 o 
   1   7   1       45.58       48.15      6.57 o 
   2   7   1       46.09       28.47      5.95 o 
   3   7   1       35.24       38.45      5.52 o 
   4   7   1      229.56      204.29      8.66 o 
   5   7   1       51.29       44.95      7.38 o 
   6   7   1      741.48      700.10     16.19 o 
   7   7   1       46.91       46.40      9.09 o 
   8   7   1      359.11      376.39     17.99 o 
   9   7   1       31.07       29.37      9.38 o 
  10   7   1      518.72      520.81     34.75 o 
  11   7   1      187.38      164.09     15.25 o 
  12   7   1        9.94        0.00     18.66 o 
  13   7   1        3.69        0.00     22.43 o 
 -12   8   1       13.84        2.96     11.89 o 
 -11   8   1       30.92       28.40     13.12 o 
 -10   8   1       36.48       37.99     26.88 o 
  -9   8   1        0.04        4.67     16.44 o 
  -8   8   1      167.55      205.36     18.21 o 
  -7   8   1        7.31       11.70     10.44 o 
  -6   8   1       80.82       63.23     10.56 o 
  -5   8   1       53.26       42.56      8.96 o 
  -4   8   1       38.92       57.15      9.37 o 
  -3   8   1       57.59       47.46      8.82 o 
  -2   8   1       43.37       35.15      8.53 o 
  -1   8   1       67.91       64.89     10.53 o 
   0   8   1      180.34      205.77     12.50 o 
   1   8   1        4.27        9.95      6.41 o 
   2   8   1       52.35       72.58      7.68 o 
   3   8   1       25.42       21.42      8.15 o 
   4   8   1      355.06      395.97     16.87 o 
   5   8   1      152.73      156.22     12.52 o 
   6   8   1       13.64       24.06     21.66 o 
   7   8   1        4.14       11.54     10.93 o 
   8   8   1       20.25        5.57     12.71 o 
   9   8   1       45.56       14.30     13.55 o 
  10   8   1        0.01        0.00     10.82 o 
  11   8   1       43.51        0.00     12.82 o 
  12   8   1       29.29       16.10     13.35 o 
 -11   9   1       10.28        0.00     14.33 o 
 -10   9   1       14.90        9.85     14.81 o 
  -9   9   1       58.87       36.36     21.54 o 
  -8   9   1        7.09        0.00     11.07 o 
  -7   9   1        5.05        0.00     12.66 o 
  -6   9   1       62.01       64.39     14.21 o 
  -5   9   1       56.57       58.13     10.98 o 
  -4   9   1      109.51      112.96     11.36 o 
  -3   9   1        4.13        0.00      7.67 o 
  -2   9   1        6.64        0.71      9.97 o 
  -1   9   1       12.70        2.02      7.22 o 
   0   9   1        1.70       10.01     10.05 o 
   1   9   1        0.36        0.00     10.33 o 
   2   9   1        0.06        6.34     10.81 o 
   3   9   1      353.57      361.56     21.27 o 
   4   9   1      218.60      184.13     13.37 o 
   5   9   1      158.26      179.35     13.74 o 
   6   9   1      124.35      133.03     16.59 o 
   7   9   1       27.73       20.55     15.21 o 
   8   9   1        9.25       28.11     12.80 o 
   9   9   1        3.74        0.00     11.21 o 
  10   9   1       36.47        6.71     13.35 o 
  -8  10   1        2.34        0.00     12.86 o 
  -7  10   1        4.60       10.34     12.26 o 
  -6  10   1        0.55        7.92     11.41 o 
  -5  10   1        5.86        3.29     19.88 o 
  -4  10   1       49.75       37.46     12.43 o 
  -3  10   1       83.66       62.54     13.63 o 
  -2  10   1       12.06        0.00     10.60 o 
  -1  10   1       37.06       36.57     13.44 o 
   0  10   1       10.60        8.02     21.21 o 
   1  10   1       10.24        0.00     10.24 o 
   2  10   1       12.27        0.00     10.55 o 
   3  10   1       14.64        4.22     12.22 o 
   4  10   1       31.34       29.75     12.48 o 
   5  10   1       14.64       22.43     19.32 o 
   6  10   1        5.14        0.00     16.66 o 
   7  10   1        0.53        0.00     17.99 o 
   8  10   1       13.64        0.00     18.88 o 
  -4  11   1        0.05        0.00     13.22 o 
  -3  11   1       27.62        7.11     13.06 o 
  -2  11   1       49.91       52.64     14.88 o 
  -1  11   1      101.76       75.71     15.31 o 
   0  11   1        5.59        0.00     11.23 o 
   1  11   1       36.76       19.41     12.70 o 
   2  11   1      119.23      110.14     29.10 o 
   3  11   1        9.47        0.00     12.44 o 
 -18   0   2        7.19       18.60     12.74 o 
 -17   0   2        1.21        0.00      9.55 o 
 -16   0   2        2.56       17.69     10.96 o 
 -15   0   2        2.80        7.38     25.99 o 
 -14   0   2       11.63       38.28     21.43 o 
 -13   0   2      715.29      730.09     42.42 o 
 -12   0   2     1787.88     1890.31     36.51 o 
 -11   0   2      911.41      901.94     46.64 o 
 -10   0   2      135.25      161.62     12.40 o 
  -9   0   2     2521.38     2567.85     25.73 o 
  -8   0   2       16.34        9.85      2.88 o 
  -7   0   2      183.42      214.82      5.91 o 
  -6   0   2     1240.58     1347.14     15.03 o 
  -5   0   2      358.35      419.43      7.22 o 
  -4   0   2     6306.10     6412.85     48.31 o 
  -3   0   2       55.72       58.27      3.47 o 
  -2   0   2    20810.91    19430.23    134.91 o 
  -1   0   2      352.80      402.01      5.94 o 
   0   0   2    10312.23     9964.65     71.21 o 
   1   0   2     2457.13     2286.70     20.83 o 
   2   0   2     4101.69     3936.16     33.16 o 
   3   0   2     3617.91     3829.95     41.45 o 
   4   0   2      437.38      382.88     10.48 o 
   5   0   2      433.35      480.98     14.90 o 
   6   0   2        1.89        4.71      4.01 o 
   7   0   2      271.64      283.07      9.54 o 
   8   0   2      332.39      388.16     16.93 o 
   9   0   2      231.96      218.04     10.10 o 
  10   0   2      605.70      583.73     21.82 o 
  11   0   2       17.20       16.75      9.88 o 
  12   0   2        7.48        0.48      9.61 o 
  13   0   2      803.39      855.57     51.64 o 
  14   0   2      112.92      122.98     15.66 o 
  15   0   2       30.71       36.58     20.43 o 
  16   0   2       18.49       23.43     12.31 o 
 -18   1   2       11.63        4.28      9.36 o 
 -17   1   2        6.09       10.61      9.96 o 
 -16   1   2      181.76      190.80     12.54 o 
 -15   1   2       17.87       24.33      7.63 o 
 -14   1   2      384.72      379.21     14.08 o 
 -13   1   2       20.61       22.25      7.11 o 
 -12   1   2        5.85       11.10      8.01 o 
 -11   1   2      455.38      474.11     12.87 o 
 -10   1   2      106.63      105.42     12.21 o 
  -9   1   2      280.77      284.50      7.37 o 
  -8   1   2     2330.65     2299.21     20.03 o 
  -7   1   2       98.25      111.50      4.82 o 
  -6   1   2      994.47      938.16     12.89 o 
  -5   1   2     8707.37     8618.62     45.40 o 
  -4   1   2     3292.80     3083.13     18.50 o 
  -3   1   2     1341.88     1275.46      9.21 o 
  -2   1   2     2772.22     2610.78     15.30 o 
  -1   1   2    10059.04     9868.67     49.71 o 
   0   1   2      371.51      323.64      5.44 o 
   1   1   2     2521.78     2411.80     15.58 o 
   2   1   2       17.39       20.91      2.71 o 
   3   1   2     3322.26     3295.79     21.35 o 
   4   1   2      787.90      747.45      9.69 o 
   5   1   2     3469.09     3564.95     24.24 o 
   6   1   2      255.12      221.16      6.02 o 
   7   1   2     1848.90     1827.83     16.63 o 
   8   1   2       60.74       58.57      4.32 o 
   9   1   2      379.80      363.75     10.08 o 
  10   1   2       49.01       31.41      8.53 o 
  11   1   2      381.36      399.20     14.17 o 
  12   1   2      148.81      156.01     10.60 o 
  13   1   2       14.44        2.28      6.81 o 
  14   1   2        3.62        3.46      8.36 o 
  15   1   2        1.16        0.00      8.05 o 
  16   1   2       43.36       26.55      8.94 o 
 -18   2   2       10.04        0.00     12.65 o 
 -17   2   2       36.85       37.24      9.89 o 
 -16   2   2       94.08       93.95     11.56 o 
 -15   2   2       10.89       10.08      8.44 o 
 -14   2   2      153.44      163.90     13.39 o 
 -13   2   2      444.07      453.83     14.45 o 
 -12   2   2      131.52      149.29      9.62 o 
 -11   2   2      514.24      525.03     13.72 o 
 -10   2   2       15.48       16.73      4.99 o 
  -9   2   2      295.46      323.29      8.18 o 
  -8   2   2      983.40      980.65     12.54 o 
  -7   2   2      617.31      627.50     11.32 o 
  -6   2   2     1039.05      999.49      9.32 o 
  -5   2   2      826.86      894.77      8.46 o 
  -4   2   2       57.63       72.81      2.74 o 
  -3   2   2      809.18      855.41      8.72 o 
  -2   2   2    22448.00    21625.06    199.59 o 
  -1   2   2     4878.36     4837.78     30.09 o 
   0   2   2     1457.04     1278.34      9.63 o 
   1   2   2     2466.23     2598.10     17.01 o 
   2   2   2     3249.68     3163.00     20.42 o 
   3   2   2      749.13      836.20     12.15 o 
   4   2   2     2879.18     2957.38     20.87 o 
   5   2   2      234.12      231.59      5.78 o 
   6   2   2      202.09      249.62      6.79 o 
   7   2   2       10.42       11.69      3.18 o 
   8   2   2      396.75      396.46      8.76 o 
   9   2   2      275.04      264.56      9.82 o 
  10   2   2        0.15       10.57      5.64 o 
  11   2   2      155.10      133.34     10.30 o 
  12   2   2      275.94      268.39     19.78 o 
  13   2   2      109.56       98.96     11.32 o 
  14   2   2      145.89      162.08     11.99 o 
  15   2   2       65.02       52.24      9.06 o 
  16   2   2        0.22        0.00      7.60 o 
 -17   3   2       13.32       20.56      9.47 o 
 -16   3   2        0.21        0.00     15.42 o 
 -15   3   2       78.28       76.03     10.73 o 
 -14   3   2       60.66       60.09     12.38 o 
 -13   3   2        1.56        0.00      7.21 o 
 -12   3   2      297.73      317.50     14.55 o 
 -11   3   2       67.47       58.08      5.85 o 
 -10   3   2        0.61        0.00      3.97 o 
  -9   3   2      516.14      490.06      9.89 o 
  -8   3   2      244.36      287.02      5.91 o 
  -7   3   2     1718.33     1708.43     14.27 o 
  -6   3   2      862.75      944.42      9.77 o 
  -5   3   2      281.32      298.82      5.78 o 
  -4   3   2        2.09        0.00      1.61 o 
  -3   3   2     1850.24     1845.98     13.07 o 
  -2   3   2     2227.36     2206.81     14.68 o 
  -1   3   2     1183.89     1155.63     11.45 o 
   0   3   2     1000.34      932.38     11.80 o 
   1   3   2      492.51      497.07      6.26 o 
   2   3   2     1245.52     1179.07     10.90 o 
   3   3   2       23.03       29.87      3.02 o 
   4   3   2        5.35        3.68      2.73 o 
   5   3   2     1587.18     1632.21     15.27 o 
   6   3   2      203.07      232.78      6.51 o 
   7   3   2       14.89       16.23      3.61 o 
   8   3   2      199.19      218.97      8.73 o 
   9   3   2       43.11       53.66      6.36 o 
  10   3   2      675.69      673.69     14.43 o 
  11   3   2      215.92      208.34     11.51 o 
  12   3   2        0.01        0.00      8.30 o 
  13   3   2       35.09       27.02      7.83 o 
  14   3   2       23.12       20.42      8.04 o 
  15   3   2       51.75       44.75      9.00 o 
  16   3   2      144.73      135.27     23.10 o 
 -17   4   2        7.52        0.00      9.24 o 
 -16   4   2       36.98       17.44      9.89 o 
 -15   4   2        7.94        0.00      7.47 o 
 -14   4   2       43.96       49.77      9.92 o 
 -13   4   2        7.97        0.00      8.00 o 
 -12   4   2      182.86      183.04     12.48 o 
 -11   4   2      178.43      196.37     10.64 o 
 -10   4   2       22.09       20.06      6.08 o 
  -9   4   2      701.44      700.54     14.13 o 
  -8   4   2       41.86       48.06      6.18 o 
  -7   4   2       18.49       17.22      3.02 o 
  -6   4   2      529.64      524.18      7.63 o 
  -5   4   2      710.42      848.08      9.25 o 
  -4   4   2     1495.58     1533.76     12.73 o 
  -3   4   2     1587.69     1652.78     13.14 o 
  -2   4   2     1330.96     1479.34     11.80 o 
  -1   4   2      298.99      307.25      6.64 o 
   0   4   2     1016.48     1092.74     12.44 o 
   1   4   2     1794.42     1897.37     16.00 o 
   2   4   2        6.04        4.25      2.51 o 
   3   4   2      731.92      761.49      9.60 o 
   4   4   2        0.23        0.57      3.71 o 
   5   4   2       71.20       52.60      4.05 o 
   6   4   2       72.38       73.94      5.02 o 
   7   4   2        3.22        3.33      3.53 o 
   8   4   2        8.61        0.00      4.67 o 
   9   4   2      394.45      396.02     11.61 o 
  10   4   2      364.08      350.55     11.83 o 
  11   4   2       41.29       42.33      6.86 o 
  12   4   2        0.61        5.20      6.49 o 
  13   4   2       26.15       14.09      7.15 o 
  14   4   2       36.87       39.33     14.60 o 
  15   4   2       12.45       17.69      9.20 o 
 -16   5   2       45.58       51.72     15.87 o 
 -15   5   2        5.70       21.84      8.83 o 
 -14   5   2        1.32        0.15      8.60 o 
 -13   5   2      141.51      129.67     15.54 o 
 -12   5   2      126.80      114.65     11.09 o 
 -11   5   2      176.17      177.13     10.15 o 
 -10   5   2     1971.00     2000.35     26.28 o 
  -9   5   2       22.96       41.18      6.21 o 
  -8   5   2      555.54      526.45     12.61 o 
  -7   5   2      440.36      487.35     10.03 o 
  -6   5   2      516.67      522.41      9.85 o 
  -5   5   2       22.51       19.61      2.98 o 
  -4   5   2      166.70      151.22      7.09 o 
  -3   5   2       12.06       17.38      2.71 o 
  -2   5   2      532.75      570.01      7.36 o 
  -1   5   2       33.86       33.22      2.06 o 
   0   5   2      369.43      440.62      6.05 o 
   1   5   2       58.76       53.49      3.21 o 
   2   5   2      108.63      117.70      4.59 o 
   3   5   2       57.79       56.62      4.83 o 
   4   5   2      153.50      159.98      6.34 o 
   5   5   2      105.49       95.85      5.33 o 
   6   5   2      312.39      323.65      8.41 o 
   7   5   2       25.77       25.89      4.67 o 
   8   5   2       55.24       67.90      6.82 o 
   9   5   2       57.25       62.60      7.64 o 
  10   5   2      221.58      219.49     10.37 o 
  11   5   2      112.84      111.49      8.82 o 
  12   5   2       32.14       50.93      9.82 o 
  13   5   2       20.21       10.90      9.00 o 
  14   5   2       41.00       17.01      9.88 o 
 -15   6   2      139.09      142.68     17.42 o 
 -14   6   2       52.33       52.68     12.65 o 
 -13   6   2      155.40      181.78     18.03 o 
 -12   6   2       43.79       49.76      9.26 o 
 -11   6   2        3.04        5.65      8.83 o 
 -10   6   2       89.32       73.03      9.13 o 
  -9   6   2      183.73      176.47     17.93 o 
  -8   6   2      239.72      243.85     12.94 o 
  -7   6   2      798.79      816.53     15.74 o 
  -6   6   2       43.66       51.20      6.42 o 
  -5   6   2       27.61       30.82      7.23 o 
  -4   6   2       61.96       60.00      7.45 o 
  -3   6   2      383.46      405.34      9.06 o 
  -2   6   2       16.89       17.64      4.26 o 
  -1   6   2       46.54       70.08      5.32 o 
   0   6   2      285.48      290.32      8.24 o 
   1   6   2       10.71       18.42      4.44 o 
   2   6   2      200.49      202.31     10.24 o 
   3   6   2       50.74       40.66      5.20 o 
   4   6   2      126.63      145.27      7.46 o 
   5   6   2       39.47       37.66      6.36 o 
   6   6   2       84.24       93.89      7.02 o 
   7   6   2      416.23      405.92     18.76 o 
   8   6   2      181.48      193.82     12.22 o 
   9   6   2        1.24        6.82      8.67 o 
  10   6   2       20.89        8.22      8.88 o 
  11   6   2      115.19      112.77     12.66 o 
  12   6   2        1.62        7.86     12.32 o 
  13   6   2       14.36        0.00     11.57 o 
 -14   7   2       14.20        6.22     19.55 o 
 -13   7   2       18.08        5.33     18.21 o 
 -12   7   2       24.95       26.62      9.02 o 
 -11   7   2      213.32      231.76     14.70 o 
 -10   7   2        0.10        2.78      6.57 o 
  -9   7   2        8.08        3.64      6.68 o 
  -8   7   2      796.59      851.95     22.90 o 
  -7   7   2      672.44      673.33     18.03 o 
  -6   7   2      135.61      134.37      8.92 o 
  -5   7   2       37.63       29.90      7.09 o 
  -4   7   2      317.41      310.90     12.50 o 
  -3   7   2     1796.39     1860.05     26.87 o 
  -2   7   2       53.41       59.24      6.69 o 
  -1   7   2      688.02      689.86     14.56 o 
   0   7   2       10.47        7.04      5.69 o 
   1   7   2      103.18      102.69      6.76 o 
   2   7   2      103.28      119.58      7.33 o 
   3   7   2       19.35       15.49      5.05 o 
   4   7   2      288.71      286.74     10.20 o 
   5   7   2        3.77        0.00      4.92 o 
   6   7   2      163.94      174.33      9.05 o 
   7   7   2      147.19      126.99     12.22 o 
   8   7   2      169.13      144.43     14.44 o 
   9   7   2      322.42      343.48     24.68 o 
  10   7   2       31.15       47.14     11.30 o 
  11   7   2      224.51      220.83     16.38 o 
  12   7   2       50.20       62.33     17.77 o 
 -13   8   2       25.24        7.77     20.21 o 
 -12   8   2      130.39      158.44     46.75 o 
 -11   8   2       48.14       53.14     13.88 o 
 -10   8   2       11.11       25.47     12.04 o 
  -9   8   2       27.53       34.11     11.66 o 
  -8   8   2       10.21        0.00      9.81 o 
  -7   8   2       21.47       27.47     11.06 o 
  -6   8   2        5.55        0.00      9.31 o 
  -5   8   2       96.77       90.81     10.36 o 
  -4   8   2       19.67       24.18      8.09 o 
  -3   8   2      102.07      107.15     10.71 o 
  -2   8   2      725.50      731.25     20.09 o 
  -1   8   2     1083.72     1071.70     23.55 o 
   0   8   2      318.59      349.28     15.52 o 
   1   8   2       88.11       86.84      9.42 o 
   2   8   2        8.02        6.75      5.91 o 
   3   8   2     1717.13     1736.27     25.55 o 
   4   8   2       18.05        1.39      7.16 o 
   5   8   2      310.16      290.50     15.52 o 
   6   8   2      132.89      134.41     35.09 o 
   7   8   2       12.90       11.39     12.68 o 
   8   8   2        0.06        0.00     10.96 o 
   9   8   2        6.36        7.11     12.09 o 
  10   8   2       38.86       24.34     13.73 o 
  11   8   2       45.39       26.41     15.78 o 
 -11   9   2        1.05        0.00     11.66 o 
 -10   9   2      109.46       88.45     20.88 o 
  -9   9   2       14.43        3.04     11.66 o 
  -8   9   2        4.61        0.00      9.93 o 
  -7   9   2       14.02       13.09     11.28 o 
  -6   9   2      118.01       99.78     14.26 o 
  -5   9   2       37.52       35.85     10.09 o 
  -4   9   2      330.23      296.60     35.25 o 
  -3   9   2       15.04       24.47      8.87 o 
  -2   9   2       43.65       18.38     14.41 o 
  -1   9   2       18.17       16.70      8.84 o 
   0   9   2        0.23        6.31      7.01 o 
   1   9   2      162.06      152.17     15.84 o 
   2   9   2        0.25        5.55      9.97 o 
   3   9   2      117.30      132.20     16.09 o 
   4   9   2       60.87       30.82     11.26 o 
   5   9   2      123.38      123.57     15.21 o 
   6   9   2      107.01       62.28     22.88 o 
   7   9   2       51.54       36.47     15.84 o 
   8   9   2        0.03        0.00     12.31 o 
   9   9   2       17.58        0.00     12.15 o 
  -9  10   2       31.17       33.69     29.32 o 
  -8  10   2       34.48       34.79     24.65 o 
  -7  10   2       27.31       24.05     13.32 o 
  -6  10   2        5.03        1.61     11.22 o 
  -5  10   2        6.48        0.00      8.44 o 
  -4  10   2      126.69      148.97     13.84 o 
  -3  10   2      224.67      204.04     18.66 o 
  -2  10   2        4.43        4.61     10.52 o 
  -1  10   2        0.02        0.00      9.38 o 
   0  10   2       33.95       29.84     12.94 o 
   1  10   2        1.64        1.31     10.57 o 
   2  10   2       51.40       49.35     13.03 o 
   3  10   2       43.17       36.72     13.02 o 
   4  10   2       17.05        1.11     11.47 o 
   5  10   2        0.20        0.00     15.99 o 
   6  10   2        0.14       10.88     19.32 o 
   7  10   2        3.22        0.00     17.99 o 
  -4  11   2      150.90      113.57     33.76 o 
  -3  11   2       46.49       40.76     29.32 o 
  -2  11   2       21.83       25.86     12.94 o 
  -1  11   2       19.41       15.42     12.15 o 
   0  11   2       18.18       18.91     24.99 o 
   1  11   2        6.78        0.00     11.41 o 
   2  11   2       12.95        0.00     12.55 o 
   3  11   2       26.28        2.67     17.32 o 
 -18   1   3       13.16        9.40      9.40 o 
 -17   1   3       11.56       16.28     10.54 o 
 -16   1   3        2.39        0.00      9.88 o 
 -15   1   3       94.07       89.51      9.24 o 
 -14   1   3       26.68       29.79     10.42 o 
 -13   1   3        3.66        1.09      5.85 o 
 -12   1   3      549.48      536.29     14.40 o 
 -11   1   3        0.60        8.47      5.29 o 
 -10   1   3      731.84      796.37     11.84 o 
  -9   1   3      575.59      602.72      9.81 o 
  -8   1   3       79.89       87.60      3.38 o 
  -7   1   3       38.54       21.77      2.73 o 
  -6   1   3     1435.02     1406.84     11.57 o 
  -5   1   3      725.05      743.70      7.53 o 
  -4   1   3       22.01       19.64      2.02 o 
  -3   1   3    10654.14    10716.70     83.59 o 
  -2   1   3       65.22       58.61      2.71 o 
  -1   1   3     9786.54     9603.71     50.09 o 
   0   1   3     1534.24     1605.11     12.23 o 
   1   1   3     3919.74     3879.17     24.73 o 
   2   1   3      742.68      721.10      8.42 o 
   3   1   3     8910.83     8846.20     49.37 o 
   4   1   3       14.12       10.03      3.23 o 
   5   1   3       10.66       17.78      3.21 o 
   6   1   3      291.90      318.77      8.10 o 
   7   1   3      265.80      290.29      7.35 o 
   8   1   3       68.88       70.28      5.12 o 
   9   1   3     1215.36     1265.57     19.25 o 
  10   1   3       49.16       37.80      8.94 o 
  11   1   3        1.67       17.32      6.88 o 
  12   1   3      172.99      149.41     10.82 o 
  13   1   3      102.49      111.57     11.28 o 
  14   1   3        8.27        0.00      7.72 o 
  15   1   3        4.48        0.00      7.86 o 
 -18   2   3       23.02       10.14      9.23 o 
 -17   2   3        2.35        8.80     11.37 o 
 -16   2   3       35.68       28.80      9.02 o 
 -15   2   3       45.45       50.92      9.34 o 
 -14   2   3       21.12       33.63     12.65 o 
 -13   2   3        2.67        4.44      6.11 o 
 -12   2   3       70.39       70.91      7.67 o 
 -11   2   3        0.67        3.40      5.25 o 
 -10   2   3      150.94      150.96      6.88 o 
  -9   2   3      403.93      444.05      9.19 o 
  -8   2   3      135.97      144.51      4.03 o 
  -7   2   3     1422.53     1404.09     12.10 o 
  -6   2   3       27.01       18.76      2.44 o 
  -5   2   3      291.90      319.10      7.63 o 
  -4   2   3    10203.53    10322.44     59.72 o 
  -3   2   3     4598.93     4628.75     33.45 o 
  -2   2   3        8.86       11.59      1.93 o 
  -1   2   3     3933.84     3879.20     23.24 o 
   0   2   3       93.71       90.14      3.67 o 
   1   2   3       16.80       13.24      3.57 o 
   2   2   3      577.16      542.38      7.48 o 
   3   2   3       98.29       92.35      6.01 o 
   4   2   3       47.92       48.16      3.76 o 
   5   2   3      431.16      394.44      7.69 o 
   6   2   3     1776.99     1853.17     18.96 o 
   7   2   3       22.30       18.74      3.77 o 
   8   2   3      242.13      264.66      7.82 o 
   9   2   3      284.85      305.94     10.74 o 
  10   2   3        0.09        0.00      6.22 o 
  11   2   3      129.79      124.27      9.88 o 
  12   2   3      132.83      107.79     10.30 o 
  13   2   3        0.00        0.00      7.09 o 
  14   2   3        2.82        0.00      8.34 o 
  15   2   3      101.45      119.75     11.97 o 
 -18   3   3       47.67       24.56     15.99 o 
 -17   3   3       75.19       92.81     12.10 o 
 -16   3   3       15.78        6.18      8.51 o 
 -15   3   3       25.49       24.18      9.36 o 
 -14   3   3       60.72       56.63      9.77 o 
 -13   3   3       16.02       19.89      7.52 o 
 -12   3   3     1194.98     1209.85     24.30 o 
 -11   3   3        0.39        0.00      4.72 o 
 -10   3   3       65.15       71.87      5.51 o 
  -9   3   3      313.64      320.40      8.25 o 
  -8   3   3      358.27      310.09      6.12 o 
  -7   3   3       64.87       64.30      5.10 o 
  -6   3   3       34.97       39.58      3.37 o 
  -5   3   3        3.66        7.61      2.77 o 
  -4   3   3     5364.72     5613.69     36.43 o 
  -3   3   3        0.11        1.34      2.08 o 
  -2   3   3     1780.56     1828.77     13.05 o 
  -1   3   3     2419.66     2425.28     19.54 o 
   0   3   3      993.74     1054.02     10.03 o 
   1   3   3     1726.64     1760.28     14.21 o 
   2   3   3     2057.01     2036.01     16.30 o 
   3   3   3      196.69      180.71      6.47 o 
   4   3   3      250.72      249.16      6.49 o 
   5   3   3      767.43      834.40     11.24 o 
   6   3   3       42.95       51.10      4.59 o 
   7   3   3       88.77       76.02      5.29 o 
   8   3   3        3.62        1.61      4.90 o 
   9   3   3      359.60      349.68     11.59 o 
  10   3   3       57.10       78.02      8.75 o 
  11   3   3      220.57      221.65     12.19 o 
  12   3   3       47.68       65.34      8.77 o 
  13   3   3       92.42       97.80     14.33 o 
  14   3   3       45.52       68.06     10.23 o 
  15   3   3       87.54      100.75     11.52 o 
 -17   4   3        0.39        0.00      8.92 o 
 -16   4   3        3.58        0.00      7.49 o 
 -15   4   3        7.01        6.18     10.58 o 
 -14   4   3        5.81        1.27      7.33 o 
 -13   4   3       45.02       46.48      8.43 o 
 -12   4   3       25.83       24.61     10.01 o 
 -11   4   3      408.96      382.94     14.72 o 
 -10   4   3      393.00      383.20     13.08 o 
  -9   4   3      347.25      370.05     14.49 o 
  -8   4   3      498.87      494.01     11.68 o 
  -7   4   3       56.64       43.98      4.29 o 
  -6   4   3      199.81      188.58      6.32 o 
  -5   4   3      954.54      957.95     11.86 o 
  -4   4   3      479.81      593.95      8.78 o 
  -3   4   3     2388.45     2634.86     17.95 o 
  -2   4   3     1441.77     1424.41     14.38 o 
  -1   4   3       40.92       30.05      3.69 o 
   0   4   3        1.63        5.84      3.26 o 
   1   4   3        1.59        2.10      2.17 o 
   2   4   3      718.28      717.04      9.21 o 
   3   4   3     2055.21     2075.37     17.72 o 
   4   4   3      143.18      143.69      8.61 o 
   5   4   3      435.54      417.43      9.07 o 
   6   4   3      756.91      742.75     11.59 o 
   7   4   3     2190.16     2167.96     21.02 o 
   8   4   3     1122.62     1141.59     17.80 o 
   9   4   3      245.57      254.61     10.49 o 
  10   4   3       64.05       59.07      7.15 o 
  11   4   3       70.77       89.93     14.71 o 
  12   4   3        5.23        0.00      6.53 o 
  13   4   3        3.49        3.82      7.52 o 
  14   4   3        1.65        0.00      7.41 o 
 -16   5   3        0.12        0.00      7.66 o 
 -15   5   3        0.14        0.00      7.91 o 
 -14   5   3      235.71      259.93     15.31 o 
 -13   5   3       17.05       19.67      7.18 o 
 -12   5   3        2.38        0.00      4.93 o 
 -11   5   3       22.22       10.90      5.99 o 
 -10   5   3      818.67      830.07     20.00 o 
  -9   5   3      506.06      478.55     12.87 o 
  -8   5   3        7.00        7.05      5.04 o 
  -7   5   3      173.98      176.76      7.19 o 
  -6   5   3      382.35      389.99      8.73 o 
  -5   5   3       50.00       55.83      4.47 o 
  -4   5   3      260.11      225.75      6.16 o 
  -3   5   3     1000.50     1053.04     12.73 o 
  -2   5   3      145.85      161.75      6.07 o 
  -1   5   3      297.19      254.26      7.46 o 
   0   5   3     1256.48     1262.11     16.49 o 
   1   5   3     1524.31     1536.74     17.41 o 
   2   5   3      727.03      717.65      9.49 o 
   3   5   3      182.64      178.90      5.89 o 
   4   5   3        8.42       11.54      3.53 o 
   5   5   3      177.78      179.92      6.84 o 
   6   5   3     1101.03     1129.28     14.64 o 
   7   5   3       93.57       90.51      6.28 o 
   8   5   3      293.01      282.91     10.71 o 
   9   5   3     1037.48     1003.05     17.60 o 
  10   5   3      161.48      163.43      9.51 o 
  11   5   3      121.79      135.93     10.19 o 
  12   5   3       77.16       64.25     11.05 o 
  13   5   3      305.66      298.55     22.98 o 
  14   5   3       51.26       36.43     21.77 o 
 -15   6   3       45.23       46.52     20.32 o 
 -14   6   3        0.08        0.00     12.55 o 
 -13   6   3      219.28      228.48     18.62 o 
 -12   6   3       94.24       73.71     10.12 o 
 -11   6   3      236.87      198.80     13.23 o 
 -10   6   3       51.70       65.99     16.29 o 
  -9   6   3      569.78      526.02     20.27 o 
  -8   6   3       33.00       27.05      7.20 o 
  -7   6   3       26.40       17.82      5.83 o 
  -6   6   3        1.41        5.73      5.33 o 
  -5   6   3      357.18      341.03     10.98 o 
  -4   6   3      999.37      979.97     19.56 o 
  -3   6   3      107.14      112.26     11.28 o 
  -2   6   3      157.52      144.03     11.03 o 
  -1   6   3     1247.21     1198.05     20.39 o 
   0   6   3      185.15      208.12     11.77 o 
   1   6   3       74.64       78.22      5.94 o 
   2   6   3      521.23      516.00     11.44 o 
   3   6   3       39.36       40.85      5.60 o 
   4   6   3      235.66      220.84      9.52 o 
   5   6   3        0.73        0.00      4.95 o 
   6   6   3      294.45      292.07     11.84 o 
   7   6   3      379.03      381.96     13.51 o 
   8   6   3      680.14      659.81     16.97 o 
   9   6   3      189.90      211.59     12.41 o 
  10   6   3        3.03        4.27     11.51 o 
  11   6   3        2.77        5.05     10.25 o 
  12   6   3       58.22       66.56     46.64 o 
  13   6   3       51.93       51.20     14.97 o 
 -14   7   3        0.11        0.00     14.33 o 
 -13   7   3       61.57       51.04     11.83 o 
 -12   7   3      117.15      107.61     11.34 o 
 -11   7   3       25.80       21.21     14.58 o 
 -10   7   3        1.36        5.47      7.03 o 
  -9   7   3       16.28       15.50      7.18 o 
  -8   7   3      456.55      449.72     16.35 o 
  -7   7   3      273.74      249.47     13.46 o 
  -6   7   3      195.30      210.48     10.58 o 
  -5   7   3      355.95      361.15     12.02 o 
  -4   7   3     1169.90     1146.38     26.10 o 
  -3   7   3      533.12      565.98     14.80 o 
  -2   7   3      481.42      477.82     12.83 o 
  -1   7   3        7.91       19.81      5.80 o 
   0   7   3       41.62       42.84      6.84 o 
   1   7   3      815.55      858.35     14.94 o 
   2   7   3      516.34      517.09     12.39 o 
   3   7   3       69.78       59.91      6.80 o 
   4   7   3       18.75       12.19      5.46 o 
   5   7   3        1.54        0.00      5.07 o 
   6   7   3      413.99      425.05     12.22 o 
   7   7   3        5.12        2.49      6.42 o 
   8   7   3      123.52       79.20     11.66 o 
   9   7   3       59.94       50.29     10.95 o 
  10   7   3      110.96       90.43     13.33 o 
  11   7   3       15.69        2.07      9.93 o 
  12   7   3       12.27        0.00     12.96 o 
 -13   8   3        0.04        0.00     11.99 o 
 -12   8   3        8.01        0.00     18.55 o 
 -11   8   3        1.72       13.06     11.47 o 
 -10   8   3       41.11       24.80     12.02 o 
  -9   8   3       30.43       27.73     11.64 o 
  -8   8   3       20.31       11.05     10.51 o 
  -7   8   3        5.41        0.00      9.39 o 
  -6   8   3       40.52       51.04     10.77 o 
  -5   8   3      170.78      156.35     12.04 o 
  -4   8   3      178.27      198.21     13.31 o 
  -3   8   3      184.96      218.86     13.54 o 
  -2   8   3      567.49      583.33     18.30 o 
  -1   8   3        9.62       24.65      8.17 o 
   0   8   3      266.08      262.36     14.53 o 
   1   8   3       50.00       68.95      9.24 o 
   2   8   3        2.09        0.00      7.83 o 
   3   8   3      217.89      191.52     21.87 o 
   4   8   3      125.62      121.32      9.46 o 
   5   8   3       57.40       78.73      9.74 o 
   6   8   3        5.85        2.34     12.31 o 
   7   8   3        2.16        0.00     11.77 o 
   8   8   3        0.11        1.48     12.62 o 
   9   8   3        0.78        9.71     13.10 o 
  10   8   3       66.73       56.69     16.32 o 
 -11   9   3       68.19       54.72     14.60 o 
 -10   9   3        0.77        0.00     11.89 o 
  -9   9   3       14.53       12.63     11.44 o 
  -8   9   3        7.71        0.00     12.88 o 
  -7   9   3       90.72      101.18     15.35 o 
  -6   9   3        1.28        0.00     10.51 o 
  -5   9   3        7.72        0.00      8.62 o 
  -4   9   3       95.91       88.57     11.04 o 
  -3   9   3        7.00        2.24      7.59 o 
  -2   9   3       77.83       92.25     10.77 o 
  -1   9   3       63.47       55.03      9.40 o 
   0   9   3       33.40       37.45      9.11 o 
   1   9   3       32.80       42.31     12.70 o 
   2   9   3       21.31        3.24      7.52 o 
   3   9   3        0.35        0.00      9.04 o 
   4   9   3      131.32      134.59     15.53 o 
   5   9   3        0.01        0.00     17.32 o 
   6   9   3       15.95        0.00     17.10 o 
   7   9   3        0.14        5.91     12.01 o 
   8   9   3       10.46        0.00     12.99 o 
   9   9   3       21.71        5.11     13.15 o 
  -9  10   3        1.79        0.00     11.50 o 
  -8  10   3       36.69       69.09     35.32 o 
  -7  10   3       11.09        0.00     12.44 o 
  -6  10   3       19.28        0.19     10.58 o 
  -5  10   3        0.45        0.00     13.21 o 
  -4  10   3        3.90        0.00     12.18 o 
  -3  10   3       53.23       39.52     10.47 o 
  -2  10   3       13.01        7.19     18.30 o 
  -1  10   3        0.42        0.00      7.67 o 
   0  10   3        6.28        0.00     12.09 o 
   1  10   3       11.36        8.47     12.27 o 
   2  10   3        0.11        0.00     10.77 o 
   3  10   3        0.82        0.00     10.78 o 
   4  10   3       15.08       17.96     11.27 o 
   5  10   3        4.21        4.44     20.43 o 
   6  10   3        5.64        0.00     20.43 o 
  -4  11   3        1.04        0.00     18.88 o 
  -3  11   3        2.95        0.00     11.12 o 
  -2  11   3       92.42       76.08     15.53 o 
  -1  11   3      133.67      127.34     17.75 o 
   0  11   3       16.32       15.19     12.48 o 
   1  11   3        7.90        0.00     12.74 o 
   2  11   3        4.84        0.00     13.55 o 
 -18   0   4       19.36       19.77     14.88 o 
 -17   0   4      301.92      312.73     29.99 o 
 -16   0   4      316.74      324.29     22.54 o 
 -15   0   4     1372.98     1452.36     35.49 o 
 -14   0   4      376.12      424.26     23.99 o 
 -13   0   4      265.91      276.05     16.70 o 
 -12   0   4        0.08        3.17      7.93 o 
 -11   0   4      424.31      415.77     21.21 o 
 -10   0   4     1791.09     1836.55    101.17 o 
  -9   0   4     1261.70     1228.71     17.03 o 
  -8   0   4        0.30        2.86      3.16 o 
  -7   0   4       42.95       44.52      4.49 o 
  -6   0   4      829.37      817.59     12.33 o 
  -5   0   4      149.66      149.28      5.76 o 
  -4   0   4      159.22      211.66      6.41 o 
  -3   0   4     1301.71     1101.21     14.01 o 
  -2   0   4     2751.45     2738.73     26.10 o 
  -1   0   4     1540.22     1534.60     17.94 o 
   0   0   4     2877.10     2896.18     28.18 o 
   1   0   4     6782.37     6626.81     54.53 o 
   2   0   4     6910.51     7149.76     73.34 o 
   3   0   4      402.78      509.54     11.69 o 
   4   0   4     1727.02     2015.26     25.02 o 
   5   0   4      381.92      367.30     11.02 o 
   6   0   4     4030.02     4284.45     57.78 o 
   7   0   4      293.64      288.54     11.27 o 
   8   0   4     2949.01     3033.79     37.04 o 
   9   0   4      133.71      110.86      9.57 o 
  10   0   4      294.08      306.25     23.10 o 
  11   0   4      318.16      355.47     21.21 o 
  12   0   4     1413.68     1407.56     36.70 o 
  13   0   4      298.64      293.63     21.79 o 
  14   0   4       72.16       89.42     21.43 o 
  15   0   4        1.11        0.00     10.33 o 
 -18   1   4       57.32       55.23     10.62 o 
 -17   1   4       10.65        0.53      8.90 o 
 -16   1   4      277.13      274.17     16.27 o 
 -15   1   4      101.84       96.89     11.01 o 
 -14   1   4      237.99      236.41     11.85 o 
 -13   1   4      271.32      262.60     14.07 o 
 -12   1   4        2.20        0.00      5.56 o 
 -11   1   4       91.17      100.87      7.67 o 
 -10   1   4      634.62      705.82     11.23 o 
  -9   1   4     1269.59     1235.81     11.89 o 
  -8   1   4      726.33      718.33      8.71 o 
  -7   1   4      878.92      853.47     14.23 o 
  -6   1   4      608.84      615.55      7.54 o 
  -5   1   4      311.71      249.94      4.83 o 
  -4   1   4      899.00      883.43     12.13 o 
  -3   1   4      151.22      164.30      4.03 o 
  -2   1   4        1.68        0.00      1.94 o 
  -1   1   4      492.49      476.27      6.60 o 
   0   1   4     1098.19     1113.25     10.68 o 
   1   1   4     1306.87     1311.10     14.70 o 
   2   1   4      845.47      843.06     10.10 o 
   3   1   4      165.71      187.39      5.82 o 
   4   1   4       81.11       57.92      4.27 o 
   5   1   4     1135.03      987.17     12.41 o 
   6   1   4        8.81        8.13      3.57 o 
   7   1   4     1009.76     1025.98     15.34 o 
   8   1   4      352.98      362.03      9.38 o 
   9   1   4      787.07      786.49     15.17 o 
  10   1   4      158.08      153.67     10.55 o 
  11   1   4      101.73       98.91      9.70 o 
  12   1   4      200.03      181.80     12.13 o 
  13   1   4      138.15      153.43     12.47 o 
  14   1   4      163.28      156.70     12.57 o 
  15   1   4        0.62       13.67      9.91 o 
 -18   2   4        0.30        0.00      9.17 o 
 -17   2   4        0.14        0.00      7.75 o 
 -16   2   4       41.17       42.74     15.16 o 
 -15   2   4        9.93       19.98      8.11 o 
 -14   2   4       89.76       85.64     10.14 o 
 -13   2   4      593.52      634.70     26.36 o 
 -12   2   4       28.42       34.28     12.91 o 
 -11   2   4        0.96        0.51      5.20 o 
 -10   2   4       95.63       87.12      5.71 o 
  -9   2   4      167.26      182.96      6.74 o 
  -8   2   4        0.06        0.15      2.37 o 
  -7   2   4      896.45      969.43     14.23 o 
  -6   2   4     2912.75     3186.30     21.35 o 
  -5   2   4     1620.54     1752.38     13.44 o 
  -4   2   4     1627.12     1580.77     12.38 o 
  -3   2   4     6010.31     6243.79     35.51 o 
  -2   2   4     2791.91     2970.64     19.76 o 
  -1   2   4      186.85      214.41      4.69 o 
   0   2   4     3214.29     3164.20     21.51 o 
   1   2   4      734.08      724.38      9.03 o 
   2   2   4       87.91       87.36      4.33 o 
   3   2   4     3063.97     3134.47     23.38 o 
   4   2   4      154.35      185.88      6.68 o 
   5   2   4      387.85      385.51      8.23 o 
   6   2   4        7.31       11.86      3.76 o 
   7   2   4       14.77       15.37      4.08 o 
   8   2   4       33.89       29.17      4.93 o 
   9   2   4      348.51      345.93     11.54 o 
  10   2   4      720.12      741.47     25.10 o 
  11   2   4      282.87      237.63     12.93 o 
  12   2   4       18.20       22.24      7.95 o 
  13   2   4       12.24        3.21      8.47 o 
  14   2   4      115.71      112.56     11.44 o 
  15   2   4       51.32       42.10     21.21 o 
 -18   3   4       32.10       27.26     14.33 o 
 -17   3   4        1.10        0.00     10.27 o 
 -16   3   4        2.79        0.00     10.04 o 
 -15   3   4       34.63       44.99      9.26 o 
 -14   3   4      110.72      126.93     12.22 o 
 -13   3   4      100.50       93.22      9.95 o 
 -12   3   4        0.92        0.00      6.13 o 
 -11   3   4      122.63      132.15      8.94 o 
 -10   3   4      273.45      268.76      9.62 o 
  -9   3   4      293.07      333.79      9.97 o 
  -8   3   4       71.04       69.36      3.77 o 
  -7   3   4     3580.02     3807.60     25.00 o 
  -6   3   4      415.27      322.54      7.61 o 
  -5   3   4      492.14      539.53      9.46 o 
  -4   3   4     1577.71     1659.88     15.50 o 
  -3   3   4       62.97       68.88      3.09 o 
  -2   3   4       26.29       18.47      2.91 o 
  -1   3   4      620.73      655.68      9.16 o 
   0   3   4        9.40       20.07      2.77 o 
   1   3   4      208.80      186.16      5.32 o 
   2   3   4     1311.84     1406.49     13.84 o 
   3   3   4      458.98      493.77      9.01 o 
   4   3   4      469.67      522.35      9.26 o 
   5   3   4        0.19        0.43      3.36 o 
   6   3   4       26.11       28.47      4.33 o 
   7   3   4       54.08       62.96      5.44 o 
   8   3   4        3.88        0.04      5.13 o 
   9   3   4      207.90      215.72     10.01 o 
  10   3   4      427.62      398.38     12.66 o 
  11   3   4        0.50        0.00      6.20 o 
  12   3   4        2.92        0.00      6.43 o 
  13   3   4       14.04        0.00      7.67 o 
  14   3   4        5.40        0.22      7.55 o 
 -17   4   4       67.88       98.87     12.23 o 
 -16   4   4        0.12        0.00      6.78 o 
 -15   4   4       13.58       13.20      8.46 o 
 -14   4   4       73.81       70.80      9.78 o 
 -13   4   4       28.75       32.49      7.75 o 
 -12   4   4      137.09      135.77     10.89 o 
 -11   4   4      167.98      163.95     12.42 o 
 -10   4   4       93.67       85.11      7.64 o 
  -9   4   4       20.79       25.03      5.51 o 
  -8   4   4       15.86       16.49      4.20 o 
  -7   4   4      523.43      509.31      9.95 o 
  -6   4   4      209.95      249.64      7.03 o 
  -5   4   4      255.03      270.58      6.79 o 
  -4   4   4     2297.31     2410.69     20.35 o 
  -3   4   4      234.67      250.33      4.97 o 
  -2   4   4        1.78        5.48      4.69 o 
  -1   4   4     1562.27     1665.40     17.08 o 
   0   4   4      269.30      288.89      5.06 o 
   1   4   4        9.56       15.21      2.86 o 
   2   4   4      270.35      261.37      8.53 o 
   3   4   4      165.74      172.59      6.13 o 
   4   4   4       10.34       11.62      3.69 o 
   5   4   4       20.56       16.47      3.91 o 
   6   4   4      140.19      131.80      6.71 o 
   7   4   4      147.33      145.54      7.33 o 
   8   4   4        7.07        0.00      5.60 o 
   9   4   4      292.56      289.97     15.83 o 
  10   4   4      125.31      118.86      8.57 o 
  11   4   4      133.22      121.01     10.67 o 
  12   4   4       41.38       35.45     15.71 o 
  13   4   4       67.14       74.77     10.27 o 
  14   4   4        0.10        0.00     13.44 o 
 -16   5   4       14.92        1.60     10.52 o 
 -15   5   4        1.59        0.00      9.01 o 
 -14   5   4       62.19       51.07     15.97 o 
 -13   5   4       15.37       13.23      7.75 o 
 -12   5   4      415.74      382.85     12.66 o 
 -11   5   4       33.79       46.88      6.96 o 
 -10   5   4      225.16      233.70     10.46 o 
  -9   5   4      496.96      512.27     13.18 o 
  -8   5   4       20.04       10.99      7.54 o 
  -7   5   4       19.55       32.46      5.64 o 
  -6   5   4       12.98       18.39      5.15 o 
  -5   5   4        4.72        9.48      4.92 o 
  -4   5   4      295.12      257.00      9.27 o 
  -3   5   4      145.73      120.55      7.31 o 
  -2   5   4        0.06        4.73      3.41 o 
  -1   5   4       76.89       71.00      5.83 o 
   0   5   4      127.47      126.88      7.11 o 
   1   5   4       30.05       18.19      4.12 o 
   2   5   4      674.77      689.41     12.61 o 
   3   5   4      273.02      293.32      9.43 o 
   4   5   4      109.55      104.76      6.85 o 
   5   5   4      110.75      127.24      9.84 o 
   6   5   4        2.72        3.92      5.10 o 
   7   5   4       44.16       50.34      8.04 o 
   8   5   4        1.42        0.00      6.32 o 
   9   5   4       61.69       54.96      8.39 o 
  10   5   4       36.86       40.15      8.13 o 
  11   5   4        1.46        0.00      7.03 o 
  12   5   4        5.17        0.00      8.66 o 
  13   5   4        0.42        0.00     12.93 o 
 -16   6   4       34.96       27.99     15.33 o 
 -15   6   4      127.07      116.61     29.43 o 
 -14   6   4        1.08        0.00      9.74 o 
 -13   6   4       15.51       18.86     11.44 o 
 -12   6   4       10.97        8.62      9.64 o 
 -11   6   4       13.80       12.81      7.80 o 
 -10   6   4       47.68       41.53     11.20 o 
  -9   6   4      178.06      187.55     12.50 o 
  -8   6   4      114.85      122.09     13.10 o 
  -7   6   4      305.05      334.50     11.82 o 
  -6   6   4      346.29      376.81     15.74 o 
  -5   6   4      559.32      505.68     13.00 o 
  -4   6   4      129.49      138.70      8.49 o 
  -3   6   4        6.47        0.00      4.94 o 
  -2   6   4      176.37      200.31      9.56 o 
  -1   6   4     1158.64     1154.35     21.19 o 
   0   6   4        0.83        0.00      4.42 o 
   1   6   4      264.85      254.90      9.20 o 
   2   6   4      165.11      183.87      8.56 o 
   3   6   4      111.33       97.76      8.84 o 
   4   6   4       30.56       42.87      6.16 o 
   5   6   4       38.76       33.40      7.23 o 
   6   6   4        1.19        0.00      5.07 o 
   7   6   4      547.04      513.49     17.52 o 
   8   6   4       89.12       93.06      9.68 o 
   9   6   4       77.92       65.35      9.08 o 
  10   6   4        0.90        6.54      7.52 o 
  11   6   4       10.68        7.30      9.45 o 
  12   6   4       22.28        5.99     12.70 o 
 -14   7   4        8.45        9.42     10.72 o 
 -13   7   4        0.22       38.85     10.59 o 
 -12   7   4       53.31       56.75     10.26 o 
 -11   7   4       79.38       68.68      9.84 o 
 -10   7   4       34.67       39.32     10.68 o 
  -9   7   4        9.52       13.89      7.63 o 
  -8   7   4       34.27       23.14      8.26 o 
  -7   7   4       42.91       56.60      8.70 o 
  -6   7   4      219.02      222.16     11.01 o 
  -5   7   4      638.67      652.69     15.62 o 
  -4   7   4      233.15      222.06     10.83 o 
  -3   7   4      295.39      303.77     12.26 o 
  -2   7   4      370.24      405.88     15.96 o 
  -1   7   4        9.56        6.34      6.32 o 
   0   7   4       61.53       67.40      7.48 o 
   1   7   4      193.48      193.93     10.52 o 
   2   7   4      824.93      863.66     16.54 o 
   3   7   4        0.02        5.49      6.78 o 
   4   7   4       90.69       84.52      7.39 o 
   5   7   4      444.91      434.93     12.81 o 
   6   7   4       32.38       26.39      7.20 o 
   7   7   4        2.96        2.65      7.03 o 
   8   7   4       88.29       91.48      9.53 o 
   9   7   4        1.06        0.00      9.14 o 
  10   7   4      134.17      157.57     14.94 o 
  11   7   4      133.89      116.05     14.04 o 
 -13   8   4       90.14       88.43     15.96 o 
 -12   8   4        7.48        0.00     12.66 o 
 -11   8   4       15.24       38.55     13.08 o 
 -10   8   4       19.65       21.19      8.77 o 
  -9   8   4       19.36        6.04      8.86 o 
  -8   8   4        1.54        0.00      8.18 o 
  -7   8   4      130.85      116.23     12.54 o 
  -6   8   4        0.02        0.00      5.60 o 
  -5   8   4      148.16      174.08     10.80 o 
  -4   8   4      163.45      126.07      9.37 o 
  -3   8   4        0.08        1.25      5.96 o 
  -2   8   4        4.81        4.84      6.40 o 
  -1   8   4        0.59        3.14      5.82 o 
   0   8   4       77.65       78.25      8.00 o 
   1   8   4     1144.78     1067.81     20.33 o 
   2   8   4       65.59       71.57      8.17 o 
   3   8   4      300.67      286.63     12.96 o 
   4   8   4      313.28      351.16     14.59 o 
   5   8   4       78.94       87.70      8.07 o 
   6   8   4      220.36      212.58     25.81 o 
   7   8   4       34.76       26.25     10.29 o 
   8   8   4        1.99        0.00     10.16 o 
   9   8   4       25.58       21.51     11.39 o 
 -11   9   4       15.47       16.25     12.80 o 
 -10   9   4        2.27       27.40     20.77 o 
  -9   9   4      207.87      202.45     19.38 o 
  -8   9   4      157.77      180.26     40.09 o 
  -7   9   4       19.50       29.82     11.62 o 
  -6   9   4       21.52        4.31     19.77 o 
  -5   9   4      100.57       84.97     11.38 o 
  -4   9   4        0.26        0.00      8.10 o 
  -3   9   4        0.37        0.00      8.83 o 
  -2   9   4       41.32       44.99     11.91 o 
  -1   9   4        4.51       18.65      8.12 o 
   0   9   4        9.80        8.21      8.46 o 
   1   9   4       25.26       17.10      8.34 o 
   2   9   4       10.38       10.21      7.74 o 
   3   9   4      128.32      113.50     11.64 o 
   4   9   4        9.82       20.62     26.21 o 
   5   9   4        3.70        0.00     16.66 o 
   6   9   4       14.89        0.00     17.99 o 
   7   9   4       77.26       73.30     23.54 o 
   8   9   4       44.95       25.10     21.99 o 
  -8  10   4        3.33       29.44     14.36 o 
  -7  10   4        0.00        2.41     11.57 o 
  -6  10   4        4.70        0.00     12.66 o 
  -5  10   4       12.14        0.00     10.06 o 
  -4  10   4        1.78        0.00      9.05 o 
  -3  10   4      117.93      109.15     12.42 o 
  -2  10   4       28.71       24.47      9.11 o 
  -1  10   4        0.90        3.86      8.06 o 
   0  10   4       54.48       69.77     11.28 o 
   1  10   4       41.45       43.68     12.86 o 
   2  10   4        3.07        0.00     10.52 o 
   3  10   4       29.45       52.37     13.30 o 
   4  10   4       31.96       13.16     12.91 o 
  -3  11   4       10.06        0.00     12.64 o 
  -2  11   4        0.30        0.00     11.75 o 
  -1  11   4       18.66       12.02     12.90 o 
 -18   1   5        6.02        0.00     18.32 o 
 -17   1   5       20.40        5.92      8.23 o 
 -16   1   5        0.36        3.26      7.56 o 
 -15   1   5        6.00        3.11      9.37 o 
 -14   1   5       26.58       33.72      8.11 o 
 -13   1   5       78.74       85.40      8.20 o 
 -12   1   5      216.35      221.95     10.35 o 
 -11   1   5       85.64       98.61      7.57 o 
 -10   1   5      100.06       94.20      6.22 o 
  -9   1   5      111.97      102.85      5.20 o 
  -8   1   5       74.51       87.35      4.11 o 
  -7   1   5      139.37      125.78      5.07 o 
  -6   1   5      444.07      425.39      7.61 o 
  -5   1   5      357.89      351.67      6.05 o 
  -4   1   5      192.06      212.22      6.27 o 
  -3   1   5      514.31      571.02      8.52 o 
  -2   1   5        6.86        3.75      2.31 o 
  -1   1   5      227.42      210.86      5.28 o 
   0   1   5     5557.10     5726.11     35.27 o 
   1   1   5      297.09      297.99      6.68 o 
   2   1   5      115.39      125.74      5.39 o 
   3   1   5       21.03       25.47      3.57 o 
   4   1   5       17.18       18.97      3.72 o 
   5   1   5      343.58      322.56      8.19 o 
   6   1   5      225.71      203.93      7.79 o 
   7   1   5     1679.51     1649.46     18.72 o 
   8   1   5        4.24       10.22      5.33 o 
   9   1   5     1214.32     1188.94     19.11 o 
  10   1   5      159.42      171.32     11.28 o 
  11   1   5       78.96       69.43      9.16 o 
  12   1   5        0.09        0.00      7.17 o 
  13   1   5       27.81       10.81      8.11 o 
  14   1   5        2.48        0.00     11.89 o 
 -18   2   5        1.39        3.30      8.30 o 
 -17   2   5      151.34      147.59     13.27 o 
 -16   2   5       53.25       66.80     14.23 o 
 -15   2   5        2.02        0.00      7.00 o 
 -14   2   5        0.25       10.57      7.06 o 
 -13   2   5      145.65      153.40     14.62 o 
 -12   2   5      254.52      227.30     12.47 o 
 -11   2   5      804.08      780.80     14.76 o 
 -10   2   5       33.21       27.70      5.51 o 
  -9   2   5      388.84      413.08      8.88 o 
  -8   2   5       26.82       30.32      3.15 o 
  -7   2   5     1528.00     1472.04     13.28 o 
  -6   2   5     1027.47     1044.99     17.21 o 
  -5   2   5     1350.64     1256.98     11.59 o 
  -4   2   5     2059.11     1967.17     15.50 o 
  -3   2   5      739.43      645.86      8.04 o 
  -2   2   5      577.63      645.14      8.30 o 
  -1   2   5      575.18      548.19      7.86 o 
   0   2   5      271.66      293.25      6.32 o 
   1   2   5     1735.36     1927.75     16.96 o 
   2   2   5       41.18       36.71      3.78 o 
   3   2   5        4.21       10.48      3.27 o 
   4   2   5     1083.05     1178.60     14.31 o 
   5   2   5      298.92      318.23      9.06 o 
   6   2   5      612.21      561.51     10.95 o 
   7   2   5      784.55      773.27     13.12 o 
   8   2   5       70.85       59.75      5.90 o 
   9   2   5      249.96      281.12     11.28 o 
  10   2   5       80.79       94.55      9.59 o 
  11   2   5       21.64       24.77      7.86 o 
  12   2   5       22.05        0.00      7.37 o 
  13   2   5        0.03        0.00      7.22 o 
  14   2   5       11.00        0.00     11.10 o 
 -18   3   5       14.89       33.20     13.22 o 
 -17   3   5       13.76       17.93      9.07 o 
 -16   3   5        0.63        0.00      7.27 o 
 -15   3   5        2.43        0.00      6.66 o 
 -14   3   5      244.61      251.46     14.34 o 
 -13   3   5        0.52        6.39      6.53 o 
 -12   3   5        4.75        9.44      6.32 o 
 -11   3   5      745.77      740.39     15.09 o 
 -10   3   5       53.09       68.32      6.40 o 
  -9   3   5      156.50      125.57      8.22 o 
  -8   3   5        3.24       11.56      3.52 o 
  -7   3   5        3.97        5.36      3.13 o 
  -6   3   5      386.36      496.27      8.85 o 
  -5   3   5      801.65      887.40     11.58 o 
  -4   3   5     5490.69     5786.41     37.71 o 
  -3   3   5      902.86     1021.06     11.00 o 
  -2   3   5     1071.50     1012.13     13.35 o 
  -1   3   5      380.94      405.57      7.31 o 
   0   3   5     1464.79     1469.76     15.04 o 
   1   3   5     3318.27     3366.59     24.69 o 
   2   3   5        1.58        0.64      2.99 o 
   3   3   5      570.68      567.57      9.74 o 
   4   3   5     2495.88     2444.83     21.93 o 
   5   3   5       51.50       55.69      5.11 o 
   6   3   5       59.35       75.01      5.78 o 
   7   3   5        2.39        0.80      4.53 o 
   8   3   5       13.46       18.72      5.90 o 
   9   3   5      120.52      111.19      8.28 o 
  10   3   5       71.37       69.10      7.80 o 
  11   3   5       35.38       44.61      8.59 o 
  12   3   5       83.36       73.54     10.13 o 
  13   3   5       67.15       69.84     10.75 o 
 -17   4   5       14.76       31.46      9.88 o 
 -16   4   5       28.30       33.54      9.23 o 
 -15   4   5       57.43       55.69      9.55 o 
 -14   4   5       73.57       75.96     10.18 o 
 -13   4   5      206.06      243.79     13.95 o 
 -12   4   5      121.03      118.93     10.24 o 
 -11   4   5        8.55        3.50      5.48 o 
 -10   4   5      361.12      365.38     11.45 o 
  -9   4   5      334.32      381.55     11.99 o 
  -8   4   5      141.39      160.98      7.27 o 
  -7   4   5      289.43      284.76      7.80 o 
  -6   4   5      514.55      511.80      9.49 o 
  -5   4   5     3037.10     3195.25     25.95 o 
  -4   4   5     1109.96     1126.48     13.52 o 
  -3   4   5     2187.11     2057.58     21.33 o 
  -2   4   5        1.02        1.52      2.11 o 
  -1   4   5      732.97      749.37      9.40 o 
   0   4   5      124.86      138.20      5.00 o 
   1   4   5     1017.33     1002.49     12.55 o 
   2   4   5      578.44      579.41      9.70 o 
   3   4   5      151.96      154.28      6.52 o 
   4   4   5     1017.98      922.69     13.09 o 
   5   4   5      371.31      380.64      9.55 o 
   6   4   5      222.31      201.43      8.34 o 
   7   4   5      161.33      185.91      8.18 o 
   8   4   5      291.82      282.22     11.33 o 
   9   4   5        3.86        8.31      6.54 o 
  10   4   5        6.42        9.87      6.47 o 
  11   4   5      302.29      286.17     14.66 o 
  12   4   5        1.03        0.00      6.70 o 
  13   4   5        5.29        0.87     10.25 o 
 -16   5   5        3.97       16.65     19.21 o 
 -15   5   5       51.20       64.66     14.88 o 
 -14   5   5      120.81      162.35     16.51 o 
 -13   5   5      350.06      327.41     20.64 o 
 -12   5   5       89.12       65.44      9.28 o 
 -11   5   5      296.77      319.45     14.52 o 
 -10   5   5      300.06      308.76     14.01 o 
  -9   5   5       93.32      100.00     10.99 o 
  -8   5   5        3.62        3.89      5.19 o 
  -7   5   5      449.80      470.33     12.44 o 
  -6   5   5      997.07      902.30     16.33 o 
  -5   5   5      309.84      329.68     10.58 o 
  -4   5   5       18.65       26.72      5.23 o 
  -3   5   5      572.90      542.10     13.00 o 
  -2   5   5      601.48      623.33     13.59 o 
  -1   5   5       18.44       11.56      4.16 o 
   0   5   5       87.48       84.17      6.01 o 
   1   5   5      396.93      403.12     10.39 o 
   2   5   5      604.42      572.52     12.29 o 
   3   5   5      166.06      168.50      8.45 o 
   4   5   5        2.63        2.18      4.73 o 
   5   5   5        0.14        0.00      5.43 o 
   6   5   5      104.11       94.99      7.43 o 
   7   5   5      664.90      655.25     17.26 o 
   8   5   5        0.11        0.00      6.30 o 
   9   5   5        0.71        0.00      6.62 o 
  10   5   5       39.23       42.06      8.98 o 
  11   5   5      170.20      204.01     16.01 o 
  12   5   5      119.20      135.69     13.86 o 
 -16   6   5       23.41        8.66     16.44 o 
 -15   6   5        7.33        0.00     13.33 o 
 -14   6   5       18.08       27.97     11.15 o 
 -13   6   5      133.83      100.87     14.08 o 
 -12   6   5       60.32       66.45     13.15 o 
 -11   6   5      178.71      159.04     13.66 o 
 -10   6   5        6.83       11.10     10.73 o 
  -9   6   5      137.12      131.78     16.21 o 
  -8   6   5       10.05       11.86      6.97 o 
  -7   6   5      316.43      299.90     12.57 o 
  -6   6   5       56.24       54.02      8.43 o 
  -5   6   5      644.59      662.78     18.24 o 
  -4   6   5      637.80      648.45     15.03 o 
  -3   6   5      169.16      178.75      9.60 o 
  -2   6   5      211.42      242.07     12.18 o 
  -1   6   5      691.02      676.44     15.27 o 
   0   6   5      176.91      174.49      9.68 o 
   1   6   5      115.02      103.41      7.36 o 
   2   6   5       55.02       55.55      6.52 o 
   3   6   5      107.97      112.40      7.81 o 
   4   6   5      499.89      482.91     12.68 o 
   5   6   5      247.49      253.36     11.65 o 
   6   6   5      675.81      705.36     15.49 o 
   7   6   5       34.11       53.51      8.60 o 
   8   6   5       24.85       17.34      7.63 o 
   9   6   5      310.34      316.83     15.30 o 
  10   6   5       47.63       57.80     10.52 o 
  11   6   5       17.19       15.12      7.95 o 
 -14   7   5        0.12        5.07      9.54 o 
 -13   7   5       16.79        0.00     18.99 o 
 -12   7   5       29.04       26.07      9.87 o 
 -11   7   5        7.72        3.71      7.52 o 
 -10   7   5       50.19       54.73      9.35 o 
  -9   7   5       29.61       11.68      7.79 o 
  -8   7   5        6.10        0.00      6.59 o 
  -7   7   5       81.70       69.92     12.12 o 
  -6   7   5       78.08       63.26      8.86 o 
  -5   7   5       97.06      108.38      8.99 o 
  -4   7   5      501.77      522.76     14.55 o 
  -3   7   5      212.44      217.21     12.12 o 
  -2   7   5       22.93       23.38      7.31 o 
  -1   7   5       53.66       37.18      9.65 o 
   0   7   5      861.66      854.81     18.30 o 
   1   7   5        4.25        0.00      5.43 o 
   2   7   5      229.83      246.36     13.71 o 
   3   7   5       51.42       48.89      7.32 o 
   4   7   5      236.94      245.86     10.95 o 
   5   7   5      203.26      219.09     10.77 o 
   6   7   5       65.66       64.46      8.73 o 
   7   7   5      108.02       91.42      9.92 o 
   8   7   5        0.45        3.32      7.09 o 
   9   7   5        2.13        0.00     10.68 o 
  10   7   5        0.05        3.37     10.73 o 
 -13   8   5        1.61        0.00     11.82 o 
 -12   8   5       30.39       30.36     12.27 o 
 -11   8   5        4.71       13.24      8.12 o 
 -10   8   5        0.05        9.05      8.23 o 
  -9   8   5        3.64        0.00      7.64 o 
  -8   8   5      101.89       89.78     14.72 o 
  -7   8   5       34.29       22.86     10.36 o 
  -6   8   5       22.34       16.55      6.96 o 
  -5   8   5       30.92       41.23      7.76 o 
  -4   8   5       47.12       56.49      7.91 o 
  -3   8   5        5.47       12.81      7.42 o 
  -2   8   5       82.64       95.09      9.38 o 
  -1   8   5       62.61       66.33      7.85 o 
   0   8   5       51.14       45.88      7.52 o 
   1   8   5        7.85        7.72      6.76 o 
   2   8   5       22.19       24.41      7.08 o 
   3   8   5        0.36        0.00      5.93 o 
   4   8   5        3.52        5.53      6.97 o 
   5   8   5       47.37       58.98      9.97 o 
   6   8   5        0.76        2.61     14.70 o 
   7   8   5       23.71        8.91     10.42 o 
   8   8   5       77.24       89.92     14.00 o 
   9   8   5        7.90       12.35     11.86 o 
 -11   9   5        4.55        0.39     15.66 o 
 -10   9   5        4.09        0.00     11.17 o 
  -9   9   5       10.96        7.89     11.39 o 
  -8   9   5       12.05       11.84     11.06 o 
  -7   9   5       36.82       35.22     26.54 o 
  -6   9   5       25.76       14.07     11.48 o 
  -5   9   5        1.93        0.00      7.67 o 
  -4   9   5        3.02        0.00      7.54 o 
  -3   9   5      112.20      112.29     15.68 o 
  -2   9   5       13.31       15.75     12.09 o 
  -1   9   5        0.44        0.00      7.16 o 
   0   9   5        0.15       13.24      8.85 o 
   1   9   5       92.57       94.24     11.32 o 
   2   9   5        1.66        4.94      7.10 o 
   3   9   5      229.97      220.38     14.93 o 
   4   9   5       66.82       78.81     10.91 o 
   5   9   5        1.65        0.00     18.66 o 
   6   9   5       16.64        0.00     19.10 o 
  -8  10   5       27.37       46.84     13.73 o 
  -7  10   5        4.33        0.00     13.99 o 
  -6  10   5       15.49       15.20     28.43 o 
  -5  10   5       36.09       36.22     22.35 o 
  -4  10   5        4.02        0.00      8.33 o 
  -3  10   5        1.55        0.00      9.56 o 
  -2  10   5        0.78        0.00      8.28 o 
  -1  10   5        0.11        3.20      9.61 o 
   0  10   5       17.23       21.39     18.92 o 
   1  10   5        1.75        0.00      7.83 o 
   2  10   5        5.58        5.81     11.45 o 
   3  10   5       34.53       12.91     12.66 o 
 -18   0   6       77.35       65.30     18.44 o 
 -17   0   6        6.51        9.33     12.88 o 
 -16   0   6       75.31       65.75     16.88 o 
 -15   0   6        2.91        2.67     11.77 o 
 -14   0   6      422.23      434.62     20.02 o 
 -13   0   6      105.50      122.60     20.55 o 
 -12   0   6       48.31       47.80      9.58 o 
 -11   0   6      351.92      343.41     15.46 o 
 -10   0   6      128.59      134.87      7.93 o 
  -9   0   6      747.31      764.42     14.68 o 
  -8   0   6        2.86       13.98      3.97 o 
  -7   0   6      294.99      324.87     14.42 o 
  -6   0   6     1110.05     1203.65     17.59 o 
  -5   0   6        8.06        2.56      3.66 o 
  -4   0   6      322.87      349.52      9.50 o 
  -3   0   6      128.92      162.56      8.12 o 
  -2   0   6       13.06       12.14      4.01 o 
  -1   0   6     3894.46     4035.73     39.43 o 
   0   0   6      711.80      683.58     13.99 o 
   1   0   6      144.02      141.52      8.29 o 
   2   0   6      497.58      452.10     12.34 o 
   3   0   6     1700.16     1801.93     25.77 o 
   4   0   6     1593.12     1585.28     24.62 o 
   5   0   6      266.64      274.38     11.93 o 
   6   0   6     2046.24     2085.24     30.78 o 
   7   0   6     1678.85     1619.41     27.58 o 
   8   0   6       10.66        5.94      6.81 o 
   9   0   6     1020.78      912.77     31.76 o 
  10   0   6      574.17      554.67     24.46 o 
  11   0   6      118.98      151.14     25.43 o 
  12   0   6      250.50      292.02     29.43 o 
  13   0   6       24.99       21.29     12.54 o 
 -18   1   6        8.19        0.00     14.66 o 
 -17   1   6       32.96       42.97     16.77 o 
 -16   1   6      156.08      160.36     13.15 o 
 -15   1   6        3.15        0.00      6.77 o 
 -14   1   6       65.45       48.52      9.92 o 
 -13   1   6       16.75       16.18      7.31 o 
 -12   1   6      638.52      704.33     24.92 o 
 -11   1   6       57.68       69.72      6.80 o 
 -10   1   6       16.82       14.88      4.02 o 
  -9   1   6      322.23      311.49      6.96 o 
  -8   1   6      644.70      659.19     10.36 o 
  -7   1   6      208.24      208.34      5.51 o 
  -6   1   6      419.72      435.75      7.37 o 
  -5   1   6       79.17       61.03      5.45 o 
  -4   1   6     1001.09      933.96     10.74 o 
  -3   1   6     1737.51     1846.61     16.03 o 
  -2   1   6     1625.27     1637.58     15.16 o 
  -1   1   6        2.56        6.30      2.79 o 
   0   1   6        2.88       10.99      3.15 o 
   1   1   6      998.71     1133.36     13.25 o 
   2   1   6        0.03        5.81      3.43 o 
   3   1   6      365.92      363.76      8.39 o 
   4   1   6        9.70        9.71      3.83 o 
   5   1   6      508.61      503.69     10.86 o 
   6   1   6      534.71      543.19     11.39 o 
   7   1   6       76.46       69.11      6.20 o 
   8   1   6     1572.77     1494.50     19.30 o 
   9   1   6      143.42      127.57      8.77 o 
  10   1   6      176.77      183.97     12.02 o 
  11   1   6       30.24       45.47      8.64 o 
  12   1   6        1.79        0.00      7.30 o 
  13   1   6        7.14        0.00      8.82 o 
 -18   2   6        1.12        4.66      8.10 o 
 -17   2   6       31.24       50.26      9.75 o 
 -16   2   6      322.10      370.54     19.33 o 
 -15   2   6      623.83      623.83     20.15 o 
 -14   2   6      489.91      501.91     20.14 o 
 -13   2   6       11.75       10.81      6.56 o 
 -12   2   6     1357.97     1474.85     26.18 o 
 -11   2   6       91.52       76.66      6.61 o 
 -10   2   6       13.22       12.91      4.53 o 
  -9   2   6      628.38      573.81     11.63 o 
  -8   2   6        2.68        1.24      2.68 o 
  -7   2   6      230.00      214.13      5.57 o 
  -6   2   6      468.57      520.05      7.78 o 
  -5   2   6      254.98      298.66      6.07 o 
  -4   2   6        0.35        6.01      2.53 o 
  -3   2   6      328.32      332.64      6.52 o 
  -2   2   6      239.53      238.47      5.92 o 
  -1   2   6      478.18      546.37      8.59 o 
   0   2   6     1117.61     1043.36     12.30 o 
   1   2   6      812.39      792.73     11.03 o 
   2   2   6       94.67      106.23      5.46 o 
   3   2   6      210.48      181.48      7.97 o 
   4   2   6      810.27      779.88     12.46 o 
   5   2   6      865.02      847.79     19.17 o 
   6   2   6       44.81       34.89      5.94 o 
   7   2   6       40.42       40.01      5.49 o 
   8   2   6        2.23        2.67      4.63 o 
   9   2   6       49.76       50.75      8.67 o 
  10   2   6       79.18       53.48     11.81 o 
  11   2   6        0.08        0.00      7.37 o 
  12   2   6      159.15      160.28     12.67 o 
  13   2   6      136.78      122.19     12.54 o 
 -18   3   6       42.64       42.40     16.99 o 
 -17   3   6       49.56       43.08     10.10 o 
 -16   3   6       35.11       29.22     12.75 o 
 -15   3   6       34.76       25.60     10.54 o 
 -14   3   6      127.77      106.24     10.73 o 
 -13   3   6      638.30      595.19     18.01 o 
 -12   3   6       14.91       18.49      7.18 o 
 -11   3   6        0.25        0.00      4.51 o 
 -10   3   6        6.60        0.93      5.35 o 
  -9   3   6      313.32      301.97     20.84 o 
  -8   3   6        3.61        4.87      3.43 o 
  -7   3   6     2097.16     2245.14     24.51 o 
  -6   3   6      780.47      820.02     15.64 o 
  -5   3   6      215.10      226.49      5.01 o 
  -4   3   6      636.07      647.17      8.58 o 
  -3   3   6      137.73      137.46      4.79 o 
  -2   3   6      224.10      226.86      6.74 o 
  -1   3   6       32.68       33.83      3.48 o 
   0   3   6       95.61      103.60      5.06 o 
   1   3   6       28.47       37.26      4.08 o 
   2   3   6      443.33      465.86     10.02 o 
   3   3   6        1.47        0.00      3.72 o 
   4   3   6        1.93        0.00      3.89 o 
   5   3   6        0.74        0.00      4.14 o 
   6   3   6     1778.86     1743.69     20.27 o 
   7   3   6      478.64      506.69     11.95 o 
   8   3   6        5.19        6.99      5.74 o 
   9   3   6       31.36       23.32      6.55 o 
  10   3   6      197.91      173.04     11.89 o 
  11   3   6       53.25       42.80      9.03 o 
  12   3   6       79.44      101.71     11.33 o 
 -17   4   6       10.01        0.00      9.26 o 
 -16   4   6        7.83       12.71      8.13 o 
 -15   4   6        2.09        0.00      6.92 o 
 -14   4   6       29.10       21.38     10.17 o 
 -13   4   6       10.19        8.69      7.06 o 
 -12   4   6        3.27       19.43     11.35 o 
 -11   4   6       65.11       61.03      6.83 o 
 -10   4   6       19.93       14.96      7.61 o 
  -9   4   6      221.03      221.11      9.33 o 
  -8   4   6      266.62      300.72     10.35 o 
  -7   4   6        0.84        0.00      4.23 o 
  -6   4   6        0.96        0.00      4.20 o 
  -5   4   6      247.35      242.43     10.13 o 
  -4   4   6        4.18        9.32      4.46 o 
  -3   4   6      129.86      113.14      7.95 o 
  -2   4   6        2.09        2.48      3.35 o 
  -1   4   6       29.54       28.01      4.29 o 
   0   4   6      423.21      398.12      9.85 o 
   1   4   6      155.35      150.93      8.25 o 
   2   4   6      193.20      223.14      8.90 o 
   3   4   6        0.43        0.00      4.36 o 
   4   4   6      552.76      522.14     11.03 o 
   5   4   6       40.32       35.95      6.09 o 
   6   4   6      157.39      148.72      8.80 o 
   7   4   6       51.14       42.01      7.62 o 
   8   4   6       14.49       13.28      7.25 o 
   9   4   6        8.33        8.32      6.89 o 
  10   4   6        9.48       24.23      8.31 o 
  11   4   6        9.06        7.17     11.61 o 
  12   4   6        2.37        0.00     11.23 o 
 -16   5   6        3.07        0.00     11.43 o 
 -15   5   6        1.58        0.00     11.44 o 
 -14   5   6      105.66      109.21     15.55 o 
 -13   5   6       22.71       18.07     14.33 o 
 -12   5   6       15.80       13.18      7.41 o 
 -11   5   6       37.36       41.55      7.98 o 
 -10   5   6        0.54        0.00      8.44 o 
  -9   5   6        0.91        0.77      6.11 o 
  -8   5   6        4.72        5.16      5.36 o 
  -7   5   6      100.93       82.07      7.44 o 
  -6   5   6       15.17       13.88      5.24 o 
  -5   5   6        8.41        3.95      5.14 o 
  -4   5   6       52.43       56.03      6.47 o 
  -3   5   6       20.49       13.39      6.00 o 
  -2   5   6      423.26      379.47     11.86 o 
  -1   5   6      248.72      215.44     10.35 o 
   0   5   6        2.50        0.00      4.37 o 
   1   5   6       19.69       18.89      4.95 o 
   2   5   6      130.63      137.43      8.53 o 
   3   5   6       16.09       18.00      5.40 o 
   4   5   6       18.68       18.60      5.68 o 
   5   5   6       15.60       16.70      5.66 o 
   6   5   6      428.18      418.87     12.70 o 
   7   5   6       40.13       50.66      8.36 o 
   8   5   6       41.54       34.01      7.93 o 
   9   5   6       23.30       16.45     11.51 o 
  10   5   6       55.77       57.43      9.44 o 
  11   5   6        0.05        5.43      9.31 o 
 -15   6   6        6.45        3.29     24.54 o 
 -14   6   6        0.68        0.00      9.43 o 
 -13   6   6       33.55       18.12     13.22 o 
 -12   6   6        3.58       13.63     11.92 o 
 -11   6   6       86.24       95.55     10.73 o 
 -10   6   6       13.06        5.01      7.74 o 
  -9   6   6      238.90      204.23     15.26 o 
  -8   6   6      344.15      357.26     14.74 o 
  -7   6   6        4.08        0.00      6.19 o 
  -6   6   6        0.48        1.49      5.46 o 
  -5   6   6      148.95      137.00      9.21 o 
  -4   6   6       29.93       19.52      6.22 o 
  -3   6   6        4.82        2.85      5.44 o 
  -2   6   6       21.69       13.89      7.00 o 
  -1   6   6      604.66      591.24     17.72 o 
   0   6   6      233.90      230.72     11.57 o 
   1   6   6      109.10      106.06     10.10 o 
   2   6   6      161.88      189.36      9.34 o 
   3   6   6      354.41      345.47     11.79 o 
   4   6   6        0.04        3.66      5.28 o 
   5   6   6      125.33      116.31     10.19 o 
   6   6   6       63.90       75.22      7.71 o 
   7   6   6      101.03       94.44      9.56 o 
   8   6   6       69.37       46.31      9.17 o 
   9   6   6       11.32       15.16     13.83 o 
  10   6   6        0.09        0.00      8.28 o 
 -14   7   6       19.15        0.00     11.00 o 
 -13   7   6       23.85       10.76     11.81 o 
 -12   7   6       30.10       31.68      9.46 o 
 -11   7   6       13.04        8.55      7.28 o 
 -10   7   6      134.40      146.88     12.66 o 
  -9   7   6        1.80        0.00      6.53 o 
  -8   7   6        9.73        6.38      6.88 o 
  -7   7   6       80.38       79.72      8.62 o 
  -6   7   6       11.22       11.47      6.23 o 
  -5   7   6       34.10       20.92      6.32 o 
  -4   7   6      253.31      261.03     15.29 o 
  -3   7   6       61.28       58.58      7.52 o 
  -2   7   6        4.00        0.81      5.62 o 
  -1   7   6      562.01      619.15     16.52 o 
   0   7   6      136.60      133.23     10.07 o 
   1   7   6      327.69      323.14     13.20 o 
   2   7   6       61.70       70.21      8.22 o 
   3   7   6      120.77      123.63      9.85 o 
   4   7   6       69.38       71.34     11.67 o 
   5   7   6      269.69      302.29     12.56 o 
   6   7   6      262.97      252.15     13.83 o 
   7   7   6       24.74       25.16      8.17 o 
   8   7   6      221.51      232.24     20.29 o 
   9   7   6       41.09       35.04      9.54 o 
 -13   8   6        8.59        2.68     14.33 o 
 -12   8   6       12.71        6.09      8.09 o 
 -11   8   6       29.92       21.01     11.65 o 
 -10   8   6       16.23       22.27      8.80 o 
  -9   8   6       15.98       16.46      8.21 o 
  -8   8   6        0.13        0.00      6.91 o 
  -7   8   6       40.21       32.66     10.32 o 
  -6   8   6        7.56        0.00      6.23 o 
  -5   8   6       70.72       76.94      9.23 o 
  -4   8   6        0.43        2.40      6.43 o 
  -3   8   6      101.76      112.14     15.86 o 
  -2   8   6       60.93       77.32      9.14 o 
  -1   8   6       53.94       45.92      7.92 o 
   0   8   6      353.93      385.92     15.00 o 
   1   8   6        2.95        8.62      8.82 o 
   2   8   6        2.68       13.18      7.35 o 
   3   8   6      101.09      113.46      9.94 o 
   4   8   6       95.77      101.85     10.01 o 
   5   8   6      311.82      384.02     26.07 o 
   6   8   6       25.58       33.28     10.33 o 
   7   8   6        0.00        5.02      9.41 o 
 -11   9   6      119.78       88.18     23.99 o 
 -10   9   6      106.35      118.84     16.73 o 
  -9   9   6        0.95        0.00     16.66 o 
  -8   9   6        0.14        0.00     11.66 o 
  -7   9   6       60.86       63.75     14.66 o 
  -6   9   6      109.06      122.24     12.94 o 
  -5   9   6        9.64        0.00      8.80 o 
  -4   9   6       24.91        3.87      8.98 o 
  -3   9   6      187.10      169.64     13.93 o 
  -2   9   6       37.19       48.72     10.31 o 
  -1   9   6        6.16       18.65      8.28 o 
   0   9   6       10.94        0.00     11.56 o 
   1   9   6        0.02        5.10     13.09 o 
   2   9   6       17.69        3.56     17.80 o 
   3   9   6        2.13        0.00      8.28 o 
   4   9   6       55.66       53.20     12.12 o 
   5   9   6        9.43        0.00     20.21 o 
  -7  10   6        2.02        0.00     17.55 o 
  -6  10   6       20.84       15.98     12.58 o 
  -5  10   6        6.21        8.86      9.40 o 
  -4  10   6       10.80        0.00     14.32 o 
  -3  10   6        7.11        0.00      9.31 o 
  -2  10   6        9.28        0.57      8.85 o 
  -1  10   6       52.25       69.49     11.92 o 
   0  10   6       27.15       29.28      9.78 o 
   1  10   6       24.71       29.70     10.33 o 
   2  10   6       17.39       14.38     10.82 o 
 -18   1   7       40.23       27.90     11.45 o 
 -17   1   7       50.16       46.40     11.46 o 
 -16   1   7       13.03        1.08      9.07 o 
 -15   1   7      231.45      210.68     15.73 o 
 -14   1   7       11.66       17.78      8.43 o 
 -13   1   7        4.67        5.52      6.56 o 
 -12   1   7      297.26      308.75     13.88 o 
 -11   1   7      413.18      414.49     14.47 o 
 -10   1   7       97.38       89.41      5.88 o 
  -9   1   7        0.11        0.87      3.23 o 
  -8   1   7      284.06      286.51     10.05 o 
  -7   1   7      315.70      309.09      6.92 o 
  -6   1   7       27.03       29.20      3.28 o 
  -5   1   7      947.03     1016.24     12.06 o 
  -4   1   7      192.33      172.92      5.74 o 
  -3   1   7        7.06        0.00      2.55 o 
  -2   1   7     1461.08     1422.11     14.95 o 
  -1   1   7        2.57        0.37      2.78 o 
   0   1   7      660.68      797.64     11.58 o 
   1   1   7      882.00      846.97     12.19 o 
   2   1   7      776.80      753.52     11.93 o 
   3   1   7        7.31       15.62      4.09 o 
   4   1   7        0.27        1.15      4.00 o 
   5   1   7       62.13       64.74      5.92 o 
   6   1   7       36.22       29.34      5.20 o 
   7   1   7        2.95        7.26      4.81 o 
   8   1   7       15.40       15.55      5.07 o 
   9   1   7        3.13       14.63      8.34 o 
  10   1   7       38.00       35.40     12.37 o 
  11   1   7       24.75       22.84      9.04 o 
  12   1   7        0.14        0.00      7.21 o 
 -18   2   7       27.07       22.08     17.44 o 
 -17   2   7        7.87       13.01      8.61 o 
 -16   2   7      156.10      158.58     16.81 o 
 -15   2   7        3.09        0.00      6.93 o 
 -14   2   7       13.01        5.82      7.50 o 
 -13   2   7       79.05       67.50      8.84 o 
 -12   2   7        5.85        5.38      6.69 o 
 -11   2   7        6.33        6.68      4.72 o 
 -10   2   7       37.00       26.62      5.11 o 
  -9   2   7      435.04      463.97     12.59 o 
  -8   2   7        8.49        5.24      3.57 o 
  -7   2   7        6.83        6.53      3.03 o 
  -6   2   7      404.63      375.66      7.37 o 
  -5   2   7      379.44      377.19      7.42 o 
  -4   2   7       30.52       34.00      3.56 o 
  -3   2   7      135.32      162.12      8.21 o 
  -2   2   7        2.05        4.33      2.92 o 
  -1   2   7       80.44       86.36      4.91 o 
   0   2   7        7.24        9.70      3.44 o 
   1   2   7        0.03        0.00      3.26 o 
   2   2   7      405.06      403.60      9.34 o 
   3   2   7      340.60      334.43      9.06 o 
   4   2   7      210.68      205.15      8.28 o 
   5   2   7       56.26       73.58      8.77 o 
   6   2   7       47.98       46.72      5.87 o 
   7   2   7      129.27      110.56      7.35 o 
   8   2   7      279.38      272.65     11.79 o 
   9   2   7       72.86       84.86      8.21 o 
  10   2   7       89.48       75.21     10.04 o 
  11   2   7       28.12        2.39      7.79 o 
  12   2   7      109.17       78.79     10.94 o 
 -18   3   7        2.20        0.00     14.10 o 
 -17   3   7       34.40       45.02     18.03 o 
 -16   3   7      269.06      297.63     20.73 o 
 -15   3   7        1.74        0.00      7.21 o 
 -14   3   7        9.61        6.73      9.88 o 
 -13   3   7      606.88      613.17     18.46 o 
 -12   3   7       54.25       58.36      8.18 o 
 -11   3   7        9.16        7.34      5.22 o 
 -10   3   7       90.98      106.07      7.65 o 
  -9   3   7       62.48       57.64      6.28 o 
  -8   3   7      302.84      302.28      8.45 o 
  -7   3   7       18.78       16.62      3.73 o 
  -6   3   7      352.33      344.83      8.60 o 
  -5   3   7      562.03      560.23     10.38 o 
  -4   3   7      745.49      714.60     15.24 o 
  -3   3   7      389.74      356.10      7.53 o 
  -2   3   7       91.32       94.72      4.91 o 
  -1   3   7      421.87      386.60      8.28 o 
   0   3   7     1911.62     1913.94     18.73 o 
   1   3   7       14.75       16.05      4.71 o 
   2   3   7      110.48       88.99      5.95 o 
   3   3   7        3.66        7.07      4.39 o 
   4   3   7       23.19       25.42      4.98 o 
   5   3   7       23.81       21.97      5.03 o 
   6   3   7        0.23        0.00      4.81 o 
   7   3   7        4.96        0.00      5.08 o 
   8   3   7       20.10       28.62      7.48 o 
   9   3   7        1.50        0.00      9.39 o 
  10   3   7       58.69       71.12     11.75 o 
  11   3   7       46.36       26.29      8.88 o 
 -17   4   7       25.56       14.11     18.77 o 
 -16   4   7        3.29       19.20     11.19 o 
 -15   4   7        5.17       11.52     10.52 o 
 -14   4   7        6.87        1.45      9.22 o 
 -13   4   7       88.76       66.09     11.68 o 
 -12   4   7       40.92       42.12      7.50 o 
 -11   4   7       40.20       36.39      8.85 o 
 -10   4   7      477.31      477.44     16.03 o 
  -9   4   7      111.43      119.99      9.90 o 
  -8   4   7      214.33      224.68     10.07 o 
  -7   4   7     2938.72     2936.75     31.91 o 
  -6   4   7      222.40      203.34      9.75 o 
  -5   4   7       20.30       14.44      4.97 o 
  -4   4   7      203.98      194.49      9.53 o 
  -3   4   7       38.67       22.90      6.32 o 
  -2   4   7      421.36      408.54      9.79 o 
  -1   4   7      776.17      795.75     13.84 o 
   0   4   7      272.35      264.37      9.23 o 
   1   4   7      193.50      191.58      8.73 o 
   2   4   7       46.80       38.56      5.73 o 
   3   4   7       22.89       25.79      5.65 o 
   4   4   7       68.33       70.31      6.90 o 
   5   4   7      266.99      242.60     10.70 o 
   6   4   7        2.51        3.41      5.52 o 
   7   4   7       67.14       73.34     14.79 o 
   8   4   7       97.15       93.69     10.02 o 
   9   4   7      293.51      302.51     15.36 o 
  10   4   7       36.22       41.39     10.76 o 
  11   4   7        4.05        0.00      8.79 o 
 -16   5   7       33.10       31.08     12.54 o 
 -15   5   7       17.32        0.00     18.32 o 
 -14   5   7       33.88       28.80     13.88 o 
 -13   5   7       13.06        8.44      9.60 o 
 -12   5   7       48.84       44.18     11.16 o 
 -11   5   7      138.04      143.44     13.89 o 
 -10   5   7       10.17       11.31      8.79 o 
  -9   5   7      197.23      178.30     11.89 o 
  -8   5   7      391.37      414.88     21.00 o 
  -7   5   7       98.15       73.84      7.55 o 
  -6   5   7     2001.41     1999.75     27.83 o 
  -5   5   7      534.65      552.82     14.28 o 
  -4   5   7        2.18        0.37      5.23 o 
  -3   5   7      231.33      250.63     11.28 o 
  -2   5   7     2113.73     2063.66     31.83 o 
  -1   5   7      797.43      847.22     17.59 o 
   0   5   7       48.34       45.16      7.03 o 
   1   5   7       37.07       33.73      5.84 o 
   2   5   7     1025.08      990.55     17.21 o 
   3   5   7      173.31      176.95      9.47 o 
   4   5   7      233.55      238.39     10.76 o 
   5   5   7       81.70       77.65      7.68 o 
   6   5   7      276.08      265.54     11.80 o 
   7   5   7      205.93      191.57     12.46 o 
   8   5   7        7.40        3.23      7.29 o 
   9   5   7       59.52       73.28      9.71 o 
  10   5   7       54.20       71.22     11.99 o 
 -15   6   7       10.00        5.05     11.47 o 
 -14   6   7       18.78       35.96     12.40 o 
 -13   6   7        2.51       15.83     10.40 o 
 -12   6   7       29.08       36.82     14.02 o 
 -11   6   7       66.54       67.33     18.99 o 
 -10   6   7      304.41      293.97     15.60 o 
  -9   6   7       33.92       43.37     11.14 o 
  -8   6   7     1317.52     1210.41     27.87 o 
  -7   6   7      200.09      181.85     10.41 o 
  -6   6   7        2.22        5.59      5.48 o 
  -5   6   7       23.87       18.52      6.70 o 
  -4   6   7        6.07        0.00      7.89 o 
  -3   6   7      631.53      616.59     15.89 o 
  -2   6   7      166.41      170.85     10.51 o 
  -1   6   7      478.13      471.13     14.59 o 
   0   6   7      237.99      252.86     15.23 o 
   1   6   7       47.56       54.93     10.98 o 
   2   6   7      184.85      175.44     14.04 o 
   3   6   7       62.38       69.31      8.30 o 
   4   6   7       53.74       58.97      7.29 o 
   5   6   7       17.22       13.87      6.43 o 
   6   6   7       52.24       52.22      9.11 o 
   7   6   7      165.18      154.13     11.71 o 
   8   6   7      111.72      100.01     10.90 o 
   9   6   7       51.07       57.16      9.78 o 
 -14   7   7       31.74       35.37     12.43 o 
 -13   7   7        6.00        4.35      8.36 o 
 -12   7   7        9.44        9.05      7.85 o 
 -11   7   7       21.33       21.80      8.58 o 
 -10   7   7        1.52       15.45      7.92 o 
  -9   7   7      187.20      172.43     12.95 o 
  -8   7   7       27.64       22.90      7.77 o 
  -7   7   7      113.59      105.45      9.37 o 
  -6   7   7      173.57      147.48     10.22 o 
  -5   7   7       10.96        1.09      6.14 o 
  -4   7   7      107.92       96.31      9.04 o 
  -3   7   7      209.99      206.53     13.75 o 
  -2   7   7       24.65       44.17      8.56 o 
  -1   7   7      115.98      104.63     10.55 o 
   0   7   7      165.56      171.82     10.95 o 
   1   7   7        3.70        5.96      6.16 o 
   2   7   7        1.81        0.00      5.90 o 
   3   7   7       59.46       75.16      8.80 o 
   4   7   7       15.36       16.72      7.25 o 
   5   7   7      210.39      208.03     12.49 o 
   6   7   7       36.78       34.97     10.08 o 
   7   7   7       52.84       52.57      9.28 o 
   8   7   7       54.46       46.02     10.23 o 
 -12   8   7        6.86        7.29     10.01 o 
 -11   8   7        9.66        3.21      8.01 o 
 -10   8   7        5.19        3.87      8.44 o 
  -9   8   7       11.13        0.00     10.82 o 
  -8   8   7       15.76       27.08     12.78 o 
  -7   8   7       11.08       11.79      8.15 o 
  -6   8   7       16.11        4.63      6.45 o 
  -5   8   7        0.17        4.07      6.36 o 
  -4   8   7       84.59       83.21      9.08 o 
  -3   8   7       10.23        6.91      6.57 o 
  -2   8   7       99.81       87.32      9.44 o 
  -1   8   7       35.91       41.41      8.11 o 
   0   8   7       35.07       29.29      9.07 o 
   1   8   7       18.00       43.03      8.14 o 
   2   8   7       10.97        2.64      7.53 o 
   3   8   7      118.11      116.99     11.12 o 
   4   8   7        2.83        1.74      7.14 o 
   5   8   7       13.08       31.22     10.71 o 
   6   8   7      135.30      178.29     15.64 o 
 -10   9   7        7.77        4.87     10.15 o 
  -9   9   7       82.66      101.26     12.74 o 
  -8   9   7       42.66       53.15     10.82 o 
  -7   9   7       69.30       56.69     14.15 o 
  -6   9   7       38.47       29.52     11.12 o 
  -5   9   7       31.67       32.67      8.46 o 
  -4   9   7        3.78       21.39      7.42 o 
  -3   9   7       19.56       17.47      7.61 o 
  -2   9   7       24.41       31.73      8.45 o 
  -1   9   7        2.65        8.55      6.75 o 
   0   9   7       42.14       62.02     10.21 o 
   1   9   7       62.44       73.41      9.84 o 
   2   9   7       84.61       90.95     10.52 o 
   3   9   7       82.97       89.83     10.42 o 
   4   9   7        1.22        5.67      7.59 o 
  -5  10   7        0.01        0.00     11.29 o 
  -4  10   7        0.08        0.00     28.87 o 
  -3  10   7       21.96       19.49     12.87 o 
  -2  10   7       25.50       34.14     10.83 o 
  -1  10   7       21.29        7.99      9.37 o 
 -18   0   8       22.60       44.64     18.44 o 
 -17   0   8       49.92       65.08     17.55 o 
 -16   0   8        7.47       19.10     13.55 o 
 -15   0   8       20.59        6.00     11.99 o 
 -14   0   8      144.22      129.05     18.88 o 
 -13   0   8        6.35        0.00      9.33 o 
 -12   0   8       37.77       47.27      9.41 o 
 -11   0   8      174.11      181.86     13.27 o 
 -10   0   8       17.78       20.28      5.47 o 
  -9   0   8       80.11       74.50      8.93 o 
  -8   0   8     1141.56     1139.96     20.75 o 
  -7   0   8       69.95       79.32      8.27 o 
  -6   0   8       19.78        4.82      6.95 o 
  -5   0   8       22.60       24.17      5.07 o 
  -4   0   8       74.79       66.08      6.31 o 
  -3   0   8     2263.62     2351.02     29.96 o 
  -2   0   8      784.53      791.10     27.99 o 
  -1   0   8      481.35      400.27     16.03 o 
   0   0   8      515.30      572.97     15.25 o 
   1   0   8       86.10       70.70      7.78 o 
   2   0   8      813.67      810.19     18.73 o 
   3   0   8     3243.96     3065.61     39.60 o 
   4   0   8       10.71        2.41      6.69 o 
   5   0   8      180.86      157.80     11.59 o 
   6   0   8      387.50      355.94     16.15 o 
   7   0   8      359.01      366.09     16.83 o 
   8   0   8      122.72      103.85     12.17 o 
   9   0   8        0.92        4.01     15.21 o 
  10   0   8      259.34      347.44     23.40 o 
  11   0   8       11.70       10.25     11.77 o 
 -18   1   8        3.06        0.00     10.34 o 
 -17   1   8        1.16        0.00      8.06 o 
 -16   1   8       15.78       24.46      9.58 o 
 -15   1   8       98.32      103.32     12.99 o 
 -14   1   8        2.39        1.03      6.34 o 
 -13   1   8        0.05        0.00      5.63 o 
 -12   1   8        9.59       23.46      6.95 o 
 -11   1   8       64.64       61.29      8.29 o 
 -10   1   8        0.05        2.36      3.66 o 
  -9   1   8      148.55      171.23      7.38 o 
  -8   1   8      833.62      793.00     11.34 o 
  -7   1   8      322.55      331.36      7.82 o 
  -6   1   8       46.28       50.91      4.21 o 
  -5   1   8      530.41      525.78      9.27 o 
  -4   1   8     1983.83     1946.39     18.68 o 
  -3   1   8      549.35      528.60     10.24 o 
  -2   1   8       72.16       79.03      5.18 o 
  -1   1   8      447.35      465.77      9.61 o 
   0   1   8       76.28       67.48      5.05 o 
   1   1   8       12.46        6.94      3.91 o 
   2   1   8       48.42       45.76      5.11 o 
   3   1   8      124.10      125.22      8.37 o 
   4   1   8     1555.36     1559.17     19.57 o 
   5   1   8       10.44       11.58      4.90 o 
   6   1   8      838.72      836.56     15.36 o 
   7   1   8      253.57      231.53     10.06 o 
   8   1   8       63.47       80.65      7.28 o 
   9   1   8       63.87       63.38      9.55 o 
  10   1   8      208.67      215.55     13.85 o 
  11   1   8       15.86        0.00      9.78 o 
 -18   2   8        0.63        0.00     11.33 o 
 -17   2   8       25.31       11.11      9.27 o 
 -16   2   8       46.10       31.54      9.26 o 
 -15   2   8      100.21      103.60     10.65 o 
 -14   2   8      516.89      526.64     18.90 o 
 -13   2   8       83.87       89.35      9.75 o 
 -12   2   8        0.93        3.19      6.48 o 
 -11   2   8       34.25       39.34      6.84 o 
 -10   2   8        0.78        6.58      4.56 o 
  -9   2   8       44.04       41.58      5.08 o 
  -8   2   8       49.23       40.35      4.84 o 
  -7   2   8       17.27       15.69      4.10 o 
  -6   2   8      202.92      198.66      6.38 o 
  -5   2   8      201.74      202.25      6.52 o 
  -4   2   8        0.02        6.11      3.07 o 
  -3   2   8       57.48       60.32      4.80 o 
  -2   2   8      811.54      833.37     12.14 o 
  -1   2   8      429.48      369.21      9.38 o 
   0   2   8       49.19       62.24      5.07 o 
   1   2   8      663.91      627.17     11.64 o 
   2   2   8      818.98      814.70     13.48 o 
   3   2   8      607.98      582.04     12.13 o 
   4   2   8       42.98       43.16      5.84 o 
   5   2   8       88.26       90.78      6.90 o 
   6   2   8       24.27       13.11      5.20 o 
   7   2   8        1.45        0.00      5.38 o 
   8   2   8      124.38      124.50      9.58 o 
   9   2   8       47.14       42.56      7.47 o 
  10   2   8       19.83       16.42      8.81 o 
  11   2   8       73.72       91.11     15.13 o 
 -17   3   8        1.09        0.00      7.74 o 
 -16   3   8       25.36       22.51      9.02 o 
 -15   3   8      150.78      156.21     12.87 o 
 -14   3   8       12.24       24.02      7.52 o 
 -13   3   8       34.34       33.74      7.70 o 
 -12   3   8       21.74       28.90      8.44 o 
 -11   3   8        0.41        0.00      4.64 o 
 -10   3   8       33.62       31.96      5.85 o 
  -9   3   8       37.52       51.19      5.44 o 
  -8   3   8        0.62        0.00      5.86 o 
  -7   3   8       97.22      102.45      6.29 o 
  -6   3   8      103.32       98.98      6.34 o 
  -5   3   8      372.99      356.90     13.41 o 
  -4   3   8        9.29        6.29      4.95 o 
  -3   3   8        6.89        6.03      3.34 o 
  -2   3   8       61.66       53.55      5.28 o 
  -1   3   8       80.43       88.55      5.58 o 
   0   3   8      160.94      152.97      6.90 o 
   1   3   8        0.01        0.00      3.67 o 
   2   3   8      102.45      102.40      6.74 o 
   3   3   8       25.92       21.49      6.64 o 
   4   3   8      118.15      124.00     10.69 o 
   5   3   8      193.92      175.47      8.60 o 
   6   3   8        3.53        6.36      5.23 o 
   7   3   8       79.76       95.78      7.38 o 
   8   3   8      301.12      289.14     14.88 o 
   9   3   8       19.44       29.41      9.04 o 
  10   3   8       28.52       16.36     11.71 o 
 -17   4   8       11.66        5.11     21.77 o 
 -16   4   8       28.76       30.43     11.10 o 
 -15   4   8        4.34        8.01     10.29 o 
 -14   4   8       21.64       14.74     10.99 o 
 -13   4   8       25.81       28.04     10.08 o 
 -12   4   8        0.05        0.00      8.11 o 
 -11   4   8       77.55       61.58      8.79 o 
 -10   4   8       99.98       86.67      9.17 o 
  -9   4   8       15.65        4.18      6.40 o 
  -8   4   8      619.58      696.97     29.94 o 
  -7   4   8      113.88      104.29      8.66 o 
  -6   4   8       62.12       45.91      6.73 o 
  -5   4   8      365.97      373.38     14.10 o 
  -4   4   8        0.07        2.74      5.72 o 
  -3   4   8      337.60      372.36     14.11 o 
  -2   4   8       51.95       58.29      7.99 o 
  -1   4   8      136.39      130.95      7.69 o 
   0   4   8      163.42      199.81      9.23 o 
   1   4   8       14.56       21.72      5.35 o 
   2   4   8      437.48      401.77     12.06 o 
   3   4   8      171.77      147.96      8.96 o 
   4   4   8      332.03      338.24     20.79 o 
   5   4   8      241.93      245.25     11.19 o 
   6   4   8      169.21      146.24      9.62 o 
   7   4   8       20.20       16.76      9.84 o 
   8   4   8       20.18       31.53      8.22 o 
   9   4   8        1.57        1.58      7.30 o 
  10   4   8        0.92       18.89     11.68 o 
 -16   5   8        3.44       27.36     12.27 o 
 -15   5   8        0.42        0.00      9.77 o 
 -14   5   8        0.35        3.21      9.50 o 
 -13   5   8       13.02        0.00      8.88 o 
 -12   5   8        2.37        0.00     14.88 o 
 -11   5   8      111.04      113.84     11.23 o 
 -10   5   8       22.18       24.91      7.42 o 
  -9   5   8       17.32       18.42      7.53 o 
  -8   5   8        0.88        0.00      5.54 o 
  -7   5   8        0.53        0.00      5.10 o 
  -6   5   8      504.08      488.05     14.55 o 
  -5   5   8        2.11        5.39      6.03 o 
  -4   5   8     1032.46      966.80     19.22 o 
  -3   5   8     1333.56     1385.98     23.05 o 
  -2   5   8      321.58      326.53     12.80 o 
  -1   5   8      871.74      822.18     18.24 o 
   0   5   8       71.15       63.97      7.89 o 
   1   5   8       79.96       88.47      8.71 o 
   2   5   8       43.17       42.75      6.48 o 
   3   5   8        2.91        0.80      5.17 o 
   4   5   8       38.83       37.41      9.32 o 
   5   5   8       84.30       73.37      7.97 o 
   6   5   8       17.47        8.91      6.20 o 
   7   5   8        0.53        0.00      8.82 o 
   8   5   8        9.64        2.71      7.41 o 
   9   5   8        6.07       15.22      9.27 o 
 -15   6   8        1.15       11.29     10.96 o 
 -14   6   8       53.46       70.23     13.76 o 
 -13   6   8       20.91       22.26     10.71 o 
 -12   6   8       33.20       19.12      9.90 o 
 -11   6   8        5.07       17.84      9.46 o 
 -10   6   8       58.89       64.12     14.38 o 
  -9   6   8      473.79      430.09     17.54 o 
  -8   6   8       86.39      102.16     10.45 o 
  -7   6   8       56.12       45.54      7.32 o 
  -6   6   8      237.27      214.97     13.73 o 
  -5   6   8        0.26        0.51      5.68 o 
  -4   6   8       95.38       86.80      8.49 o 
  -3   6   8       11.49        4.58      6.66 o 
  -2   6   8       54.33       64.63     11.38 o 
  -1   6   8      391.03      394.24     14.13 o 
   0   6   8       43.39       54.22      7.76 o 
   1   6   8      430.74      399.90     14.66 o 
   2   6   8        0.07        0.00      5.75 o 
   3   6   8       66.17       63.45      8.21 o 
   4   6   8       38.29       44.09      8.06 o 
   5   6   8       10.90        3.24      5.62 o 
   6   6   8        6.20        0.60      7.68 o 
   7   6   8        4.20       16.01      7.91 o 
   8   6   8        0.10        0.12      7.77 o 
 -13   7   8       27.44       36.12     10.31 o 
 -12   7   8       34.44       24.16      8.79 o 
 -11   7   8       47.07       32.61      9.01 o 
 -10   7   8        6.41        6.75     11.59 o 
  -9   7   8       15.04       12.04      8.00 o 
  -8   7   8       23.25       32.24      8.48 o 
  -7   7   8       11.90        6.19      6.43 o 
  -6   7   8       66.27       74.02     12.63 o 
  -5   7   8      253.81      266.99     13.67 o 
  -4   7   8      138.36      159.47     11.14 o 
  -3   7   8       42.13       45.75      8.21 o 
  -2   7   8       20.59       25.92      8.42 o 
  -1   7   8       34.25       35.15      7.46 o 
   0   7   8      116.19      111.01     10.27 o 
   1   7   8        7.63       16.43      9.97 o 
   2   7   8      127.78      144.66     11.35 o 
   3   7   8      419.25      419.12     15.88 o 
   4   7   8       28.36       28.62      7.86 o 
   5   7   8        0.88        6.37      7.18 o 
   6   7   8      234.99      251.22     16.98 o 
 -12   8   8        0.01        6.62     10.40 o 
 -11   8   8        3.40        9.81     10.44 o 
 -10   8   8       10.08        6.39      7.87 o 
  -9   8   8       21.41       17.59      8.31 o 
  -8   8   8       16.41        6.81      7.82 o 
  -7   8   8        0.80        0.63      7.09 o 
  -6   8   8        2.10        2.63      6.86 o 
  -5   8   8        0.14        0.00      7.31 o 
  -4   8   8       55.66       61.73     15.74 o 
  -3   8   8       81.43       75.20      9.23 o 
  -2   8   8        0.26        0.65      6.35 o 
  -1   8   8      110.74      125.07     13.37 o 
   0   8   8      117.85      136.10     11.35 o 
   1   8   8      106.18      146.43     12.00 o 
   2   8   8      373.53      364.88     16.75 o 
   3   8   8      215.36      225.39     13.88 o 
   4   8   8        0.13        0.00      6.85 o 
   5   8   8        8.48        0.00     13.88 o 
  -9   9   8        0.03        7.71      9.58 o 
  -8   9   8       12.86        0.65      8.40 o 
  -7   9   8        3.34        0.00     12.15 o 
  -6   9   8      121.56      125.51     11.76 o 
  -5   9   8       32.94       32.35     11.40 o 
  -4   9   8       17.20       26.84      7.69 o 
  -3   9   8      158.71      197.15     18.67 o 
  -2   9   8       74.21      106.90     10.70 o 
  -1   9   8       37.38       50.63      9.03 o 
   0   9   8        4.01       13.18      7.44 o 
   1   9   8      115.12      133.99     12.14 o 
   2   9   8        8.75       20.25      9.48 o 
 -18   1   9       23.31       18.44     11.62 o 
 -17   1   9       16.34        4.99     10.09 o 
 -16   1   9       28.37       33.34     10.78 o 
 -15   1   9       73.02       88.99     31.21 o 
 -14   1   9       31.46       41.87     17.32 o 
 -13   1   9      179.90      182.26     11.95 o 
 -12   1   9        3.16       10.29      7.11 o 
 -11   1   9      352.23      352.84     11.38 o 
 -10   1   9        0.02        0.00      5.00 o 
  -9   1   9       74.82       77.32      5.97 o 
  -8   1   9      135.17      148.35      7.37 o 
  -7   1   9       80.91       70.73      4.94 o 
  -6   1   9       22.43       28.41      4.15 o 
  -5   1   9        9.82        7.90      3.76 o 
  -4   1   9      114.95      127.64      6.80 o 
  -3   1   9       17.47       16.74      3.96 o 
  -2   1   9      233.19      232.29      7.99 o 
  -1   1   9        2.19        0.00      3.72 o 
   0   1   9       96.44      105.90      6.69 o 
   1   1   9       83.39       73.28      6.01 o 
   2   1   9        3.07        4.23      4.55 o 
   3   1   9      336.44      343.32     10.37 o 
   4   1   9       66.65       59.47      6.09 o 
   5   1   9       12.55       17.13      5.27 o 
   6   1   9        3.69        0.53      4.96 o 
   7   1   9       63.06       60.95      6.94 o 
   8   1   9      190.30      203.88     11.68 o 
   9   1   9      145.01      151.29     13.63 o 
  10   1   9       99.40       84.66     15.55 o 
 -17   2   9        1.94        0.00      8.39 o 
 -16   2   9        6.73        0.00      7.77 o 
 -15   2   9       60.40       62.55     12.65 o 
 -14   2   9       26.49       21.62      7.53 o 
 -13   2   9      211.00      218.61     13.21 o 
 -12   2   9        0.19        0.00      5.65 o 
 -11   2   9       58.74       47.89      6.65 o 
 -10   2   9      121.88      103.75      7.77 o 
  -9   2   9      706.38      688.10     13.07 o 
  -8   2   9      304.24      295.92      9.37 o 
  -7   2   9      239.28      214.72      8.74 o 
  -6   2   9        3.15       10.82      4.14 o 
  -5   2   9      559.47      568.74     11.93 o 
  -4   2   9      325.68      342.61      8.54 o 
  -3   2   9        7.35        4.03      3.59 o 
  -2   2   9        0.01        0.00      3.51 o 
  -1   2   9       65.95       66.60      5.51 o 
   0   2   9      127.49      141.18      7.14 o 
   1   2   9       20.38       17.85      4.78 o 
   2   2   9      268.17      280.02      9.63 o 
   3   2   9       80.40       82.97      6.86 o 
   4   2   9      131.26      127.81      7.82 o 
   5   2   9      277.33      293.31     11.10 o 
   6   2   9       84.22       90.59      7.46 o 
   7   2   9      193.52      185.99     10.96 o 
   8   2   9      126.46      143.26     10.27 o 
   9   2   9        4.19        0.43      8.56 o 
 -17   3   9        5.53        0.00     11.63 o 
 -16   3   9        1.60        7.15     10.22 o 
 -15   3   9       60.10       62.08     12.58 o 
 -14   3   9       61.08       71.37     27.76 o 
 -13   3   9      122.57      112.29     25.21 o 
 -12   3   9      244.55      215.65     16.33 o 
 -11   3   9        1.26        0.00      5.40 o 
 -10   3   9      180.96      175.46     19.42 o 
  -9   3   9      157.14      171.11      9.57 o 
  -8   3   9      273.63      267.94     11.12 o 
  -7   3   9      215.45      188.18     10.06 o 
  -6   3   9       20.77       26.81      5.88 o 
  -5   3   9      100.62      112.25      8.15 o 
  -4   3   9        4.30       13.31      5.21 o 
  -3   3   9      366.30      358.07     17.62 o 
  -2   3   9      209.61      179.91     10.42 o 
  -1   3   9       22.05       14.62      4.90 o 
   0   3   9       21.88       26.02      5.56 o 
   1   3   9       34.13       30.30      8.03 o 
   2   3   9      798.03      778.47     15.95 o 
   3   3   9      179.51      169.03      9.45 o 
   4   3   9        5.57        5.46      5.82 o 
   5   3   9      372.27      351.83     12.88 o 
   6   3   9      248.11      218.49     11.18 o 
   7   3   9        1.45       12.84      7.30 o 
   8   3   9       76.20       77.47     10.74 o 
   9   3   9        5.59       16.04      8.59 o 
 -16   4   9       77.00      104.13     19.88 o 
 -15   4   9        3.34       10.07      9.53 o 
 -14   4   9        2.53        0.00      8.75 o 
 -13   4   9       51.96       49.62     11.35 o 
 -12   4   9       47.31       40.01      8.90 o 
 -11   4   9      187.20      162.50     12.13 o 
 -10   4   9        2.49        0.00      6.46 o 
  -9   4   9      100.22       91.54      8.09 o 
  -8   4   9       17.19       21.11      6.12 o 
  -7   4   9       14.79       21.44      6.87 o 
  -6   4   9       75.14       75.14      7.48 o 
  -5   4   9       14.93       11.07      9.24 o 
  -4   4   9      553.88      558.02     15.02 o 
  -3   4   9       14.67        9.46      6.38 o 
  -2   4   9        8.65       21.99      6.00 o 
  -1   4   9        3.59        1.89      6.10 o 
   0   4   9       12.47       10.47      7.58 o 
   1   4   9        1.60        0.00      4.84 o 
   2   4   9      270.84      268.42     11.49 o 
   3   4   9      413.11      409.46     14.98 o 
   4   4   9        5.38        8.64      5.90 o 
   5   4   9       59.06       68.60      7.81 o 
   6   4   9      237.02      239.84     12.14 o 
   7   4   9      134.72      132.49     11.61 o 
   8   4   9       77.70       74.05     10.50 o 
 -15   5   9        1.12        7.29     11.14 o 
 -14   5   9       10.82       29.50     11.05 o 
 -13   5   9       42.23       76.39     12.93 o 
 -12   5   9       10.22       11.18      7.32 o 
 -11   5   9        0.35        0.00      7.73 o 
 -10   5   9       13.14        3.17      6.59 o 
  -9   5   9       27.55       23.34      7.33 o 
  -8   5   9       17.52        2.07      7.95 o 
  -7   5   9       92.74       95.32      8.49 o 
  -6   5   9       19.89       19.10      6.92 o 
  -5   5   9       15.44       13.09      7.05 o 
  -4   5   9       66.39       79.28     10.35 o 
  -3   5   9      432.51      440.70     14.51 o 
  -2   5   9       75.60       65.72      7.88 o 
  -1   5   9       67.43       65.18      8.00 o 
   0   5   9      240.53      243.79     12.42 o 
   1   5   9       27.97       33.08      7.34 o 
   2   5   9       59.85       70.27      8.69 o 
   3   5   9       67.51       70.09     10.07 o 
   4   5   9       76.64       89.04      9.53 o 
   5   5   9      221.68      221.00     14.33 o 
   6   5   9        0.94        0.00      8.61 o 
   7   5   9        8.10        9.57      7.44 o 
   8   5   9        7.06        0.00     10.57 o 
 -14   6   9       21.39       47.26     13.00 o 
 -13   6   9        0.55        0.00      7.20 o 
 -12   6   9        3.28       23.28      8.79 o 
 -11   6   9        2.64        0.00      7.91 o 
 -10   6   9      214.61      187.41     18.78 o 
  -9   6   9       82.93       58.64      9.53 o 
  -8   6   9       11.77        7.09      6.54 o 
  -7   6   9       10.28        0.00      5.78 o 
  -6   6   9      322.11      333.90     14.00 o 
  -5   6   9      126.22      116.30      9.59 o 
  -4   6   9       32.59       42.52      7.38 o 
  -3   6   9       15.73       14.70      6.86 o 
  -2   6   9      122.28      155.65     11.10 o 
  -1   6   9       40.61       39.73      7.56 o 
   0   6   9        5.41        0.00      6.45 o 
   1   6   9       70.62       61.93      8.48 o 
   2   6   9        3.95        8.11      6.50 o 
   3   6   9        8.23        5.61      6.82 o 
   4   6   9        6.48        5.57      6.62 o 
   5   6   9      215.46      212.94     13.21 o 
   6   6   9       31.78       35.89      9.93 o 
 -13   7   9       88.33       78.88     14.11 o 
 -12   7   9       38.79       35.08      9.68 o 
 -11   7   9       35.22       22.81      8.74 o 
 -10   7   9       55.22       38.40     11.42 o 
  -9   7   9       32.11       31.51      8.80 o 
  -8   7   9        6.04        2.92      7.60 o 
  -7   7   9       39.87       24.80      7.88 o 
  -6   7   9        0.16        0.34      7.28 o 
  -5   7   9       16.71       15.27      7.58 o 
  -4   7   9        6.91       13.28      6.76 o 
  -3   7   9       36.47       25.79      7.34 o 
  -2   7   9       41.93       52.34      8.17 o 
  -1   7   9       23.62       15.49      7.05 o 
   0   7   9        5.42        3.92      8.75 o 
   1   7   9      135.03      148.98     11.77 o 
   2   7   9       22.93       20.03      7.58 o 
   3   7   9        0.15        0.00      6.45 o 
   4   7   9       58.04       65.42     12.95 o 
   5   7   9       57.61       77.75     12.19 o 
 -11   8   9        7.05        2.00     18.21 o 
 -10   8   9        0.68        0.00     11.47 o 
  -9   8   9       29.54       47.53     10.16 o 
  -8   8   9       36.23       50.90     11.63 o 
  -7   8   9        0.05        0.00     12.01 o 
  -6   8   9       20.86       31.56      8.11 o 
  -5   8   9        2.07        0.00      7.47 o 
  -4   8   9       23.93       39.95      8.11 o 
  -3   8   9       85.00       86.34      9.95 o 
  -2   8   9        4.56        0.00      6.60 o 
  -1   8   9       32.95       36.39      8.36 o 
   0   8   9       20.31       21.61      9.94 o 
   1   8   9        4.21        9.25      7.91 o 
   2   8   9        0.04        7.16      7.54 o 
   3   8   9       18.84       24.46      9.05 o 
  -7   9   9       47.59       85.74     21.77 o 
  -6   9   9       40.56       40.25     15.10 o 
  -5   9   9      187.43      209.12     13.95 o 
  -4   9   9       11.59       47.30      9.05 o 
  -3   9   9        6.61        8.68      8.22 o 
  -2   9   9        8.83        4.66      7.56 o 
  -1   9   9       14.64       24.93     11.30 o 
 -17   0  10       91.82      113.06     20.43 o 
 -16   0  10      319.70      312.07     29.32 o 
 -15   0  10       17.74       51.75     14.44 o 
 -14   0  10      196.11      200.35     23.99 o 
 -13   0  10      163.58      166.14     20.21 o 
 -12   0  10      488.30      482.87     27.99 o 
 -11   0  10      171.09      186.57     20.43 o 
 -10   0  10        4.83        7.76      6.28 o 
  -9   0  10       71.91       82.50      8.24 o 
  -8   0  10      299.80      294.93     12.05 o 
  -7   0  10       93.84       90.18      8.73 o 
  -6   0  10      210.76      210.62     12.58 o 
  -5   0  10      207.96      207.57     11.40 o 
  -4   0  10       42.99       43.70      7.47 o 
  -3   0  10       11.12        0.30      5.95 o 
  -2   0  10      401.28      390.91     14.14 o 
  -1   0  10      781.11      784.55     19.38 o 
   0   0  10     1154.69     1199.94     24.07 o 
   1   0  10     1434.98     1437.45     27.21 o 
   2   0  10      224.65      233.83     13.57 o 
   3   0  10      134.40      159.44     18.52 o 
   4   0  10      226.99      201.05     13.69 o 
   5   0  10      192.14      223.67     14.91 o 
   6   0  10       50.76       59.89      9.87 o 
   7   0  10       88.88      123.55     16.66 o 
   8   0  10        0.05        0.00      7.37 o 
 -17   1  10       54.52       57.98     13.77 o 
 -16   1  10      179.52      154.38     16.00 o 
 -15   1  10       27.46       26.89     12.44 o 
 -14   1  10        8.70        6.22      7.49 o 
 -13   1  10       26.34       29.00      9.55 o 
 -12   1  10       59.76       61.17     17.55 o 
 -11   1  10       33.89       44.74      6.44 o 
 -10   1  10       89.16       98.02      7.89 o 
  -9   1  10      191.29      191.40      8.80 o 
  -8   1  10       23.70       24.18      4.95 o 
  -7   1  10      517.46      496.24     11.78 o 
  -6   1  10      715.09      723.23     13.43 o 
  -5   1  10      240.48      229.49      8.32 o 
  -4   1  10      203.52      204.96      8.89 o 
  -3   1  10      165.23      150.03      7.30 o 
  -2   1  10      774.68      754.99     13.26 o 
  -1   1  10       92.68       86.00      6.27 o 
   0   1  10       97.40       97.89      6.95 o 
   1   1  10       70.09       82.07      6.53 o 
   2   1  10      509.74      466.37     11.75 o 
   3   1  10        4.27        0.05      4.73 o 
   4   1  10       25.12       26.77      5.70 o 
   5   1  10      306.54      309.93     11.71 o 
   6   1  10      143.89      142.89      9.08 o 
   7   1  10       72.22       83.53      8.01 o 
   8   1  10      138.55      147.89     12.17 o 
 -17   2  10        3.08        0.00     12.66 o 
 -16   2  10       17.21       16.38      9.19 o 
 -15   2  10        1.28       13.53      8.32 o 
 -14   2  10       82.55       94.31     10.20 o 
 -13   2  10       18.45        6.11      8.32 o 
 -12   2  10       63.57       64.76      8.64 o 
 -11   2  10      248.31      250.75     11.55 o 
 -10   2  10     1596.13     1599.84     24.01 o 
  -9   2  10      107.94      115.51      7.37 o 
  -8   2  10       42.26       28.73      5.24 o 
  -7   2  10        4.05        5.54      5.44 o 
  -6   2  10      604.17      586.50     13.18 o 
  -5   2  10       27.54       14.22      4.81 o 
  -4   2  10      902.63      833.00     15.14 o 
  -3   2  10      141.17      118.37      6.81 o 
  -2   2  10      133.75      138.06      7.62 o 
  -1   2  10       74.53       90.32      6.52 o 
   0   2  10      262.81      247.30      9.45 o 
   1   2  10      298.21      288.31     10.17 o 
   2   2  10        0.17        0.00      4.40 o 
   3   2  10        1.11        1.12      4.69 o 
   4   2  10      241.23      240.27     10.45 o 
   5   2  10        5.46        7.83      5.70 o 
   6   2  10        0.06        0.00      4.98 o 
   7   2  10       21.50       22.48      6.79 o 
   8   2  10        6.55        6.16      7.66 o 
 -16   3  10        0.37        8.17     10.71 o 
 -15   3  10        8.11        7.58      9.42 o 
 -14   3  10        8.42       13.11      9.77 o 
 -13   3  10       10.17        0.00     18.88 o 
 -12   3  10       35.79       36.56     10.29 o 
 -11   3  10        1.74        0.11      6.73 o 
 -10   3  10      100.95       92.58      9.55 o 
  -9   3  10      162.33      160.15      9.65 o 
  -8   3  10       92.47       84.66      7.99 o 
  -7   3  10       21.03       21.01      8.63 o 
  -6   3  10       19.67       15.53      6.44 o 
  -5   3  10       35.94       43.80      6.72 o 
  -4   3  10      328.08      302.98     12.71 o 
  -3   3  10      422.89      416.54     17.63 o 
  -2   3  10       22.41       26.23      6.22 o 
  -1   3  10      100.71      104.73      7.83 o 
   0   3  10      267.09      257.19     11.06 o 
   1   3  10      121.14      121.69      8.42 o 
   2   3  10      173.11      173.94     13.50 o 
   3   3  10        2.63       13.85      6.41 o 
   4   3  10        7.66        8.24      5.68 o 
   5   3  10        6.18        0.00      5.38 o 
   6   3  10        1.94        0.00      5.59 o 
   7   3  10       12.37       15.13      7.55 o 
   8   3  10       90.07       93.02     15.05 o 
 -16   4  10        4.65        5.55     17.99 o 
 -15   4  10       85.91      125.96     15.78 o 
 -14   4  10       26.92       35.76     11.70 o 
 -13   4  10       36.08       10.30     12.99 o 
 -12   4  10      117.24      111.52     11.78 o 
 -11   4  10       29.99       34.75      9.40 o 
 -10   4  10       29.60       19.93      7.49 o 
  -9   4  10       14.89       14.90      7.58 o 
  -8   4  10      109.06      100.65      8.53 o 
  -7   4  10        4.60        5.81      8.39 o 
  -6   4  10       78.83       70.30      7.94 o 
  -5   4  10       17.18       12.21      5.79 o 
  -4   4  10      181.20      173.18     10.69 o 
  -3   4  10       18.41        3.80      5.74 o 
  -2   4  10      267.56      239.40     14.20 o 
  -1   4  10       13.93        7.34      5.91 o 
   0   4  10        0.42        2.01      7.12 o 
   1   4  10      113.13      106.54     10.84 o 
   2   4  10        8.11        5.87      5.52 o 
   3   4  10       26.94       26.04      8.59 o 
   4   4  10        0.09        1.43      5.71 o 
   5   4  10       13.88        7.49      6.50 o 
   6   4  10        3.87       13.35      6.40 o 
   7   4  10        0.66        2.42      7.55 o 
 -15   5  10       19.33       53.75     20.21 o 
 -14   5  10        1.82       21.52     17.88 o 
 -13   5  10       39.26       24.21     11.05 o 
 -12   5  10       47.75       39.95      9.15 o 
 -11   5  10        1.29       13.17      7.34 o 
 -10   5  10      228.52      236.96     14.86 o 
  -9   5  10       22.92       20.36      8.00 o 
  -8   5  10        6.80        5.56      5.93 o 
  -7   5  10      247.23      271.91     13.05 o 
  -6   5  10      157.57      134.25     10.00 o 
  -5   5  10        5.48        5.15      5.90 o 
  -4   5  10      383.86      381.04     16.49 o 
  -3   5  10      137.54      123.07      9.92 o 
  -2   5  10        0.07        0.00      5.47 o 
  -1   5  10        3.30        2.88      6.32 o 
   0   5  10       12.74       10.58      6.54 o 
   1   5  10        2.19        0.00      5.63 o 
   2   5  10        6.46       10.14      6.85 o 
   3   5  10       33.18       32.45      9.27 o 
   4   5  10        8.80        7.13      8.28 o 
   5   5  10        8.52       10.62      6.93 o 
   6   5  10       21.40       30.45      9.59 o 
 -13   6  10        4.04        3.53      9.02 o 
 -12   6  10        3.77       12.20      7.86 o 
 -11   6  10      126.92      121.44     15.38 o 
 -10   6  10        1.27       11.90      9.50 o 
  -9   6  10       65.57       57.58      9.40 o 
  -8   6  10        8.88        6.08      6.80 o 
  -7   6  10       42.78       39.94      7.50 o 
  -6   6  10       22.47       23.53      6.94 o 
  -5   6  10       75.00       71.24      8.44 o 
  -4   6  10        0.22        8.86      7.21 o 
  -3   6  10      180.06      183.81     12.00 o 
  -2   6  10      133.88      155.44     11.35 o 
  -1   6  10       40.27       30.89      7.81 o 
   0   6  10        2.11        6.07      7.31 o 
   1   6  10      206.46      202.36     13.07 o 
   2   6  10       20.63       36.65      8.11 o 
   3   6  10        1.13        0.00      9.68 o 
   4   6  10        0.04        1.91     10.42 o 
   5   6  10        2.39        5.23      8.14 o 
 -12   7  10        2.31        0.00      8.82 o 
 -11   7  10        0.16        0.00      7.31 o 
 -10   7  10        3.99        2.56     13.01 o 
  -9   7  10      113.38      138.44     24.26 o 
  -8   7  10      136.37      156.91     13.51 o 
  -7   7  10        0.91        0.00      6.71 o 
  -6   7  10       15.08       21.68      7.95 o 
  -5   7  10      150.38      159.75     13.70 o 
  -4   7  10       33.41       40.78      8.07 o 
  -3   7  10       38.60       48.25      8.42 o 
  -2   7  10       58.28       46.88      9.23 o 
  -1   7  10        2.38        7.11      7.11 o 
   0   7  10       10.02       14.50      7.21 o 
   1   7  10       28.60       31.41      8.28 o 
   2   7  10        2.80        2.57      6.65 o 
   3   7  10        1.82        0.00     10.02 o 
  -9   8  10       59.07       57.67     13.32 o 
  -8   8  10       41.58       40.26     10.26 o 
  -7   8  10        2.51        4.70      8.86 o 
  -6   8  10        0.41        0.00      8.68 o 
  -5   8  10       31.17       34.32      8.47 o 
  -4   8  10        0.07        7.10      7.34 o 
  -3   8  10        0.63       10.88      7.21 o 
  -2   8  10       50.61       71.69     14.72 o 
  -1   8  10       45.98       50.79     11.28 o 
   0   8  10       22.17       22.25      9.10 o 
 -16   1  11        8.78        0.00      7.85 o 
 -15   1  11        4.92       14.70      8.72 o 
 -14   1  11      105.29       94.11     13.27 o 
 -13   1  11      179.17      183.50     15.85 o 
 -12   1  11        1.17        3.49      7.56 o 
 -11   1  11       42.53       33.26      7.43 o 
 -10   1  11        6.00        4.14      4.29 o 
  -9   1  11      132.12      138.74      8.16 o 
  -8   1  11       85.46       77.53      6.63 o 
  -7   1  11      247.44      218.19     12.18 o 
  -6   1  11      160.89      158.40      9.18 o 
  -5   1  11      448.09      425.96     10.52 o 
  -4   1  11        2.20        1.40      4.12 o 
  -3   1  11      363.38      354.98     10.09 o 
  -2   1  11       15.84       20.05      4.89 o 
  -1   1  11       57.26       55.67      6.56 o 
   0   1  11      119.44      114.14      7.57 o 
   1   1  11       41.35       43.23      6.41 o 
   2   1  11      215.16      187.65      9.45 o 
   3   1  11      211.25      215.01     10.86 o 
   4   1  11        2.11        0.00      5.35 o 
   5   1  11       11.14       14.93      7.01 o 
   6   1  11        4.85        0.00      6.14 o 
   7   1  11        5.03        0.00      7.00 o 
 -16   2  11        0.07       10.88     13.33 o 
 -15   2  11        8.29        8.00     12.44 o 
 -14   2  11        0.09        2.44     11.11 o 
 -13   2  11       90.01      105.06     19.32 o 
 -12   2  11       44.43       63.50     11.54 o 
 -11   2  11       30.69       39.18      9.86 o 
 -10   2  11        8.81       21.62      7.15 o 
  -9   2  11        3.26        6.60      5.11 o 
  -8   2  11       39.28       37.70      6.76 o 
  -7   2  11      196.58      212.01     11.19 o 
  -6   2  11       80.27       73.34      7.95 o 
  -5   2  11        0.91        0.00      4.41 o 
  -4   2  11      169.01      164.76     13.00 o 
  -3   2  11      102.17      133.81      8.43 o 
  -2   2  11        2.01        0.00      4.01 o 
  -1   2  11       59.68       64.53      6.10 o 
   0   2  11       73.35       79.34      7.65 o 
   1   2  11       14.40       18.09      5.53 o 
   2   2  11      162.13      177.30     10.24 o 
   3   2  11      178.67      180.02     11.58 o 
   4   2  11      152.22      157.82     13.07 o 
   5   2  11        3.56        0.00      6.29 o 
   6   2  11        5.19        0.00      6.25 o 
 -15   3  11       75.48       84.25     14.32 o 
 -14   3  11        6.08        0.00     10.66 o 
 -13   3  11       91.99       84.95     12.83 o 
 -12   3  11       33.43       24.89      8.64 o 
 -11   3  11       15.20       14.03      7.05 o 
 -10   3  11        1.67        3.71      6.67 o 
  -9   3  11        2.31        0.00      5.67 o 
  -8   3  11       15.94       17.13      5.95 o 
  -7   3  11      631.18      615.36     16.45 o 
  -6   3  11      201.98      225.16     11.83 o 
  -5   3  11      931.29      904.87     19.59 o 
  -4   3  11       20.31       10.59      5.88 o 
  -3   3  11       88.10       73.37      8.28 o 
  -2   3  11       50.14       49.94      7.32 o 
  -1   3  11      127.53      126.95     10.14 o 
   0   3  11      132.53      132.89     10.45 o 
   1   3  11       61.04       71.44      7.61 o 
   2   3  11       14.99       14.55      6.83 o 
   3   3  11      422.89      404.39     20.23 o 
   4   3  11       11.51        6.46      6.80 o 
   5   3  11        0.24        4.77      5.75 o 
   6   3  11        8.39       16.79     10.40 o 
 -15   4  11       51.45        0.00     18.21 o 
 -14   4  11        7.20        1.55     11.77 o 
 -13   4  11       88.46       98.39     14.06 o 
 -12   4  11        1.33        0.00      8.76 o 
 -11   4  11      119.81      128.99     11.98 o 
 -10   4  11       15.43       14.11      7.61 o 
  -9   4  11       47.08       33.12      7.94 o 
  -8   4  11       36.76       30.87      7.13 o 
  -7   4  11        0.19        0.00      5.66 o 
  -6   4  11      328.99      367.21     14.83 o 
  -5   4  11       28.69       37.53      7.38 o 
  -4   4  11       13.08       11.74      6.10 o 
  -3   4  11      158.79      151.91     10.99 o 
  -2   4  11       18.49       13.76      6.32 o 
  -1   4  11        4.91        5.78      6.23 o 
   0   4  11      272.78      296.55     16.78 o 
   1   4  11       14.76       23.47      8.68 o 
   2   4  11       88.71       91.59      9.91 o 
   3   4  11        4.77       18.30      6.95 o 
   4   4  11       38.06       29.66      7.18 o 
   5   4  11      102.94       98.88      9.72 o 
 -13   5  11       12.57        5.66     14.88 o 
 -12   5  11       53.24       46.47     10.01 o 
 -11   5  11       91.17      103.70     11.84 o 
 -10   5  11        0.04       10.79      7.69 o 
  -9   5  11       11.10        4.59      8.28 o 
  -8   5  11       18.21       16.22      6.56 o 
  -7   5  11        0.01        0.00      5.79 o 
  -6   5  11       76.97       97.46      9.23 o 
  -5   5  11       16.71        9.35      6.68 o 
  -4   5  11       24.15       27.97      7.48 o 
  -3   5  11        3.16        2.25      8.34 o 
  -2   5  11       82.08       68.13      8.99 o 
  -1   5  11       64.75       84.02      9.37 o 
   0   5  11      291.96      289.14     14.85 o 
   1   5  11      283.19      302.77     18.59 o 
   2   5  11        0.08        0.00      6.86 o 
   3   5  11      125.48      129.15     11.37 o 
   4   5  11      286.20      295.95     18.08 o 
 -12   6  11       26.67       36.72      9.86 o 
 -11   6  11        3.43       12.52      8.34 o 
 -10   6  11       65.37       61.68     10.30 o 
  -9   6  11       36.57       34.72     12.08 o 
  -8   6  11        7.26        3.22      7.60 o 
  -7   6  11       70.50       78.90     12.82 o 
  -6   6  11       16.92       20.85      7.52 o 
  -5   6  11       30.51       50.46     10.15 o 
  -4   6  11        3.88        2.86      8.10 o 
  -3   6  11       18.90        9.34      7.31 o 
  -2   6  11      220.66      228.61     13.88 o 
  -1   6  11       62.35       56.65      8.98 o 
   0   6  11       37.93       49.50      9.13 o 
   1   6  11        0.86       14.13      7.24 o 
   2   6  11       78.01       88.48     10.90 o 
   3   6  11        8.70        0.00     11.77 o 
 -10   7  11        8.04        0.00      8.18 o 
  -9   7  11        0.94        0.00      7.39 o 
  -8   7  11       57.47       57.57     10.47 o 
  -7   7  11       17.62       14.68      7.94 o 
  -6   7  11        8.23        2.36      6.88 o 
  -5   7  11        0.43        0.00      7.79 o 
  -4   7  11       36.24       44.60     12.98 o 
  -3   7  11       13.10        3.58      7.09 o 
  -2   7  11        4.63       13.89      7.59 o 
  -1   7  11       28.05       23.30      8.59 o 
   0   7  11        0.87        3.35      7.21 o 
 -16   0  12       16.21        6.66     14.88 o 
 -15   0  12       41.58       59.53     16.88 o 
 -14   0  12       18.46       35.76     15.77 o 
 -13   0  12       11.04       12.44     13.77 o 
 -12   0  12      523.10      518.19     30.87 o 
 -11   0  12      403.61      390.70     28.43 o 
 -10   0  12        3.66        3.29      7.97 o 
  -9   0  12       24.82       28.66      9.02 o 
  -8   0  12        5.99        1.64     12.66 o 
  -7   0  12      113.38      114.07     12.81 o 
  -6   0  12       27.27       29.99      7.20 o 
  -5   0  12        0.00        1.61      6.34 o 
  -4   0  12       65.97       59.48      9.41 o 
  -3   0  12      160.51      148.23     11.65 o 
  -2   0  12      104.61      105.29     10.49 o 
  -1   0  12      106.39       89.16     14.47 o 
   0   0  12        1.40       10.29      8.55 o 
   1   0  12       61.59       79.29     10.22 o 
   2   0  12        4.51        4.52      7.01 o 
   3   0  12       33.96       49.17      9.92 o 
   4   0  12      216.56      233.65     15.79 o 
   5   0  12        0.25        2.69      8.82 o 
 -16   1  12        0.12       13.80     10.11 o 
 -15   1  12       34.41       31.75     10.35 o 
 -14   1  12       16.52        5.02      8.92 o 
 -13   1  12       13.90       15.58      9.55 o 
 -12   1  12        0.19        0.00      8.95 o 
 -11   1  12      174.92      162.95     12.21 o 
 -10   1  12       25.33       26.99      6.70 o 
  -9   1  12      106.61      100.35      8.36 o 
  -8   1  12        0.06        9.70      5.06 o 
  -7   1  12        8.72        7.72      4.89 o 
  -6   1  12       71.27       61.43      6.96 o 
  -5   1  12      253.91      262.16     12.25 o 
  -4   1  12       47.29       58.77      6.60 o 
  -3   1  12        7.77       18.98      5.08 o 
  -2   1  12        0.20        0.15      4.40 o 
  -1   1  12        3.46        3.33      4.59 o 
   0   1  12       78.13       75.99      7.79 o 
   1   1  12        1.00        0.00      5.10 o 
   2   1  12       30.03       29.51      5.96 o 
   3   1  12       18.45       31.18      6.49 o 
   4   1  12      127.44      129.47      9.17 o 
   5   1  12       52.59       37.22      7.25 o 
 -15   2  12       11.87        0.00     12.44 o 
 -14   2  12        4.39       11.33     11.99 o 
 -13   2  12       11.99        0.00     13.77 o 
 -12   2  12       82.20       62.19     17.10 o 
 -11   2  12       20.91       28.99      7.86 o 
 -10   2  12      122.56      104.23     10.55 o 
  -9   2  12      116.88      120.06      9.97 o 
  -8   2  12      214.10      218.95     15.77 o 
  -7   2  12       36.77       49.56      9.18 o 
  -6   2  12      349.27      341.36     15.07 o 
  -5   2  12        5.42        4.07      6.19 o 
  -4   2  12        2.14        1.64      5.57 o 
  -3   2  12       51.13       55.53      7.76 o 
  -2   2  12      113.74      102.80      9.40 o 
  -1   2  12      543.51      553.07     16.91 o 
   0   2  12      151.91      162.41     10.12 o 
   1   2  12       91.05       91.58      8.47 o 
   2   2  12      220.01      176.62     10.93 o 
   3   2  12      116.25      121.96      9.73 o 
   4   2  12       13.89       13.84      6.42 o 
   5   2  12       40.98       46.87      8.91 o 
 -14   3  12       99.23      101.06     20.43 o 
 -13   3  12        0.87        0.00      9.17 o 
 -12   3  12      118.03      134.65     12.16 o 
 -11   3  12       14.01        6.30      7.04 o 
 -10   3  12       40.23       50.98      8.67 o 
  -9   3  12       16.12       22.91      6.68 o 
  -8   3  12      192.47      177.66     11.26 o 
  -7   3  12      454.44      457.24     16.66 o 
  -6   3  12      176.35      195.12     11.73 o 
  -5   3  12        0.28        0.00      7.05 o 
  -4   3  12      259.97      281.88     13.79 o 
  -3   3  12        3.03       10.50     12.28 o 
  -2   3  12        7.13       12.48      6.52 o 
  -1   3  12      143.94      140.30     14.04 o 
   0   3  12      158.37      152.77     11.52 o 
   1   3  12        8.42       14.12     10.13 o 
   2   3  12       60.11       55.79      9.71 o 
   3   3  12       34.76       50.79      7.90 o 
   4   3  12        2.15        8.17      6.99 o 
 -14   4  12       37.49        0.00     19.10 o 
 -13   4  12       11.36       16.19     10.89 o 
 -12   4  12       17.33       13.69      8.16 o 
 -11   4  12       53.88       48.22     10.13 o 
 -10   4  12       22.33       26.73      8.13 o 
  -9   4  12        0.26        1.81      7.18 o 
  -8   4  12       75.57       73.84      8.96 o 
  -7   4  12       15.48       11.01      6.81 o 
  -6   4  12       39.09       36.69      7.60 o 
  -5   4  12        7.90        2.61      8.90 o 
  -4   4  12        0.00        8.26      6.56 o 
  -3   4  12        8.64        4.25      6.34 o 
  -2   4  12       10.09       10.94      6.74 o 
  -1   4  12       17.55       17.50     10.77 o 
   0   4  12       10.85        8.83      8.09 o 
   1   4  12       39.39       43.67      9.70 o 
   2   4  12        1.84        0.68      6.66 o 
   3   4  12       49.23       60.65     11.00 o 
 -12   5  12       43.83       35.54      9.93 o 
 -11   5  12        5.61       11.09      8.92 o 
 -10   5  12        5.69       18.72      7.93 o 
  -9   5  12        6.45        2.67      8.58 o 
  -8   5  12        0.58        0.00      6.00 o 
  -7   5  12        4.18       20.57      7.32 o 
  -6   5  12        2.36        0.00      6.17 o 
  -5   5  12        0.01       16.88      7.50 o 
  -4   5  12       13.72       19.25      7.16 o 
  -3   5  12       22.97       22.27      7.59 o 
  -2   5  12       22.48       13.42      7.63 o 
  -1   5  12       55.88       80.07      9.67 o 
   0   5  12        4.45       22.11      8.03 o 
   1   5  12       22.70       28.87      8.06 o 
   2   5  12        4.88        0.00     13.99 o 
 -10   6  12       13.24       28.36      9.00 o 
  -9   6  12        7.85       11.47      8.37 o 
  -8   6  12        0.06        0.00      6.74 o 
  -7   6  12        2.88        1.68      9.81 o 
  -6   6  12       67.75       71.61     12.43 o 
  -5   6  12       28.85       22.54      8.94 o 
  -4   6  12        2.14        8.16      8.67 o 
  -3   6  12        0.78        0.00      7.00 o 
  -2   6  12        1.83        9.65      7.29 o 
  -1   6  12       63.06       83.70     10.08 o 
   0   6  12        0.01       11.33     13.77 o 
  -6   7  12       71.17       88.18     20.66 o 
  -5   7  12        5.07       13.55     16.88 o 
 -14   1  13      154.79      146.37     22.66 o 
 -13   1  13        0.14        0.00     11.11 o 
 -12   1  13        3.95        0.00     10.88 o 
 -11   1  13        8.15       19.91     12.11 o 
 -10   1  13        0.02        0.00      7.40 o 
  -9   1  13       26.64       27.16      6.66 o 
  -8   1  13        0.01        2.31      6.49 o 
  -7   1  13       74.97       81.03      8.85 o 
  -6   1  13        0.38        9.80      5.90 o 
  -5   1  13       14.55       26.74      7.72 o 
  -4   1  13       96.46      111.82      8.74 o 
  -3   1  13       72.15       75.93      7.65 o 
  -2   1  13        5.33        7.05      4.75 o 
  -1   1  13      101.62       90.74      7.64 o 
   0   1  13       27.79       27.06      7.77 o 
   1   1  13        5.00        5.96      6.02 o 
   2   1  13        0.41        0.34      6.03 o 
   3   1  13        6.15        4.57      6.43 o 
 -14   2  13       20.27       33.32     15.55 o 
 -13   2  13       40.51       65.97     19.77 o 
 -12   2  13        9.14       11.33     12.66 o 
 -11   2  13        0.01        9.26      8.62 o 
 -10   2  13       39.94        8.65     12.77 o 
  -9   2  13       29.67       34.59      6.96 o 
  -8   2  13       50.00       54.21      8.13 o 
  -7   2  13      143.44      146.52     10.68 o 
  -6   2  13        3.46        0.00      7.43 o 
  -5   2  13        1.03        0.00      5.57 o 
  -4   2  13       45.03       59.10      8.26 o 
  -3   2  13      182.30      185.89     12.06 o 
  -2   2  13      213.78      203.94     12.66 o 
  -1   2  13       74.32       77.56      9.45 o 
   0   2  13       60.77       58.30      8.37 o 
   1   2  13       54.16       48.46      8.08 o 
   2   2  13        3.06        0.66      6.18 o 
 -13   3  13       71.64       77.52     19.32 o 
 -12   3  13        6.02        0.00     10.77 o 
 -11   3  13       98.87       82.78     10.84 o 
 -10   3  13       42.55       41.08      9.68 o 
  -9   3  13        8.26       22.02      6.61 o 
  -8   3  13       63.22       65.59      8.40 o 
  -7   3  13       31.18       16.54      7.10 o 
  -6   3  13        0.02        5.95      7.12 o 
  -5   3  13       40.79       37.42      8.66 o 
  -4   3  13        7.44       14.61      8.45 o 
  -3   3  13       20.95       34.34      7.79 o 
  -2   3  13      152.91      143.78     12.91 o 
  -1   3  13      314.84      334.20     17.46 o 
   0   3  13       15.58       15.71      6.99 o 
   1   3  13       98.07       92.24     10.34 o 
   2   3  13       32.15       31.09     12.97 o 
 -12   4  13        1.85        0.00      9.33 o 
 -11   4  13       51.56       59.22     10.10 o 
 -10   4  13        0.15       10.68      7.98 o 
  -9   4  13       17.14        0.78      8.14 o 
  -8   4  13      107.14      123.48     19.40 o 
  -7   4  13       36.24       40.13      7.90 o 
  -6   4  13        1.85       10.66      9.74 o 
  -5   4  13       97.29      108.95     10.33 o 
  -4   4  13       85.02       96.86     10.46 o 
  -3   4  13       90.14       86.13     10.02 o 
  -2   4  13       49.27       42.59     10.50 o 
  -1   4  13        5.83        0.00      8.53 o 
   0   4  13       32.38       44.95      9.76 o 
   1   4  13        8.60        3.11     13.55 o 
 -10   5  13        8.24       24.87     10.78 o 
  -9   5  13       71.38       80.75     11.27 o 
  -8   5  13       68.85       83.49      9.86 o 
  -7   5  13        5.73        3.49      8.62 o 
  -6   5  13        3.59        9.12      6.94 o 
  -5   5  13        0.02        1.12      7.73 o 
  -4   5  13        4.73       16.32      7.78 o 
  -3   5  13       35.99       32.26      8.21 o 
  -2   5  13       68.39       91.10     10.22 o 
 -13   0  14       17.12       45.31     17.10 o 
 -12   0  14      104.10       55.31     16.21 o 
 -11   0  14        0.99        0.00     11.11 o 
 -10   0  14       72.48      100.34     17.21 o 
  -9   0  14       69.46       61.57     13.66 o 
  -8   0  14       19.43       25.07     10.85 o 
  -7   0  14        0.01        0.00     10.44 o 
  -6   0  14       16.95       37.34     11.46 o 
  -5   0  14        1.45        8.59     17.32 o 
  -4   0  14       62.94       57.44     11.54 o 
  -3   0  14        1.93        0.82      6.91 o 
  -2   0  14        2.48       15.60      8.13 o 
  -1   0  14        6.37        0.11      7.42 o 
   0   0  14      233.92      232.14     15.95 o 
 -12   1  14        7.31        0.00     11.11 o 
 -11   1  14       12.06        6.25      9.17 o 
 -10   1  14        2.22        3.00      7.54 o 
  -9   1  14       60.87       72.66     10.27 o 
  -8   1  14       74.37       85.55     10.33 o 
  -7   1  14        5.08        9.98      8.69 o 
  -6   1  14        6.03       24.66      7.99 o 
  -5   1  14        8.45       14.56      6.60 o 
  -4   1  14       59.75       65.97      8.56 o 
  -3   1  14       19.70        9.60      6.26 o 
  -2   1  14       16.76       17.04      6.84 o 
  -1   1  14       57.07       61.39     12.76 o 
   0   1  14      203.97      197.28     16.33 o 
 -12   2  14        5.22        7.11     15.10 o 
 -11   2  14        3.62        0.00      9.09 o 
 -10   2  14       18.84       35.32     11.62 o 
  -9   2  14       46.97       37.26      8.88 o 
  -8   2  14       30.61       19.02      6.96 o 
  -7   2  14       18.41       47.98      9.06 o 
  -6   2  14       26.62       24.84      7.75 o 
  -5   2  14       49.40       60.35      8.71 o 
  -4   2  14       76.32       85.97      9.87 o 
  -3   2  14       10.04       27.61      7.81 o 
  -2   2  14      207.31      206.28     13.61 o 
  -1   2  14       48.18       35.07      7.89 o 
 -11   3  14        1.02        0.00     20.43 o 
 -10   3  14       22.80        9.31     12.05 o 
  -9   3  14       20.71       21.92      7.65 o 
  -8   3  14        3.24        0.00      6.39 o 
  -7   3  14       22.68       16.38      8.00 o 
  -6   3  14       58.39       64.60      9.64 o 
  -5   3  14       11.41       14.29      7.30 o 
  -4   3  14       21.38       23.38      7.34 o 
  -3   3  14        6.95        0.00      9.68 o 
  -2   3  14        0.21       11.15      7.59 o 
  -9   4  14       47.22       42.05     13.50 o 
  -8   4  14        1.41        0.00      8.27 o 
  -7   4  14        3.45       13.68      8.73 o 
  -6   4  14       32.87       37.20      9.78 o 
  -5   4  14        0.52        0.00      6.67 o 
  -4   4  14       53.86       54.08     14.06 o 
  -8   1  15        1.88        6.23      8.44 o 
  -7   1  15       97.70      119.38     12.73 o 
  -6   1  15        2.15       17.71     10.96 o 
  -5   1  15      103.07      101.23     14.70 o 
                                                 
